# Supplementary material for: Genome characterisation of the genus Francisella reveals insight into similar evolutionary paths in pathogens of mammals and fish
Source: BMC Genomics. 2012 Jun 22;13:268. doi: 10.1186/1471-2164-13-268 (PMC3485624; doi:10.1186/1471-2164-13-268)
Supplement: Additional file 1 — is a table of the average nucleotide identity. [file 1471-2164-13-268-S1.xls]

## Sheet: ANI
Identity within subclades
Subclade	TETRA	ANIb (%)	ANIm (%)
F. noatunensis subsp. orientalis	0,99993-0,99993	99,66-100	99,99-99,99
F. noatunensis subsp. noatunensis	0,99788-0,99968	98,64-99,99	99,46-99,98
F. philomiragia	0,99648-0,99996	97,31-100	97,77-99,99
Identity between subclades
F. noatunensis subsp. orientalis
	Subspices
Subclades with TETRA > 0.99	F. noatunensis subsp. noatunensis, F. philomiragia
Subclades with ANIb > 95%	None
Subclades with ANIm > 95%	None
F. noatunensis
	Subspices
Subclades with TETRA > 0.99	F. noatunensis subsp. orientalis, F. philomiragia
Subclades with ANIb > 95%	partly philomiragia (94.23-95.09)
Subclades with ANIm > 95%	philomiragia (95.1-95.24)
F. philomiragia
	Subspices
Subclades with TETRA > 0.99	F. noatunensis subsp. orientalis, F. noatunensis subsp. noatunensis
Subclades with ANIb > 95%	None
Subclades with ANIm > 95%	F. noatunensis subsp. noatunensis (95.11-95.27)
Wolbachia persica
	Subspices
Subclades with TETRA > 0.99	None
Subclades with ANIb > 95%	None
Subclades with ANIm > 95%	None
