# Supplementary material for: Genome characterisation of the genus Francisella reveals insight into similar evolutionary paths in pathogens of mammals and fish
Source: BMC Genomics. 2012 Jun 22;13:268. doi: 10.1186/1471-2164-13-268 (PMC3485624; doi:10.1186/1471-2164-13-268)
Supplement: Additional file 3 — is a table summarising the recombination results. [file 1471-2164-13-268-S3.xls]

## Sheet: Recombination
Group of genomes	N	PHI	NSS	MaxChi	T1	T2	T3
All Francisella genomes	44	234	241	297	401	240	131
F. philomiragia + F. noatunensis subsp. noatunenis + F. noatunensis subsp. orientalis	14	164	207	228	328	176	95
F. philomiragia	6	39	78	127	274	121	39
F. noatunensis subsp. noatunensis	6	0	0	0	0	0	0
F. novicida	7	77	121	92	170	143	72
F. philomiragia + F. noatunensis subsp. noatunenis	12	77	140	167	236	113	35
F. noatunensis subsp. noatunenis + F. noatunensis subsp. orientalis	8	0	1	2	3	0	0
F. philomiragia + F. noatunensis subsp. orientalis	8	80	167	174	260	117	44
F. tularensis subsp.tularensis + F. tularensis subsp. holartica +F. tularensis subsp. mediasiatica	21	0	0	20	20	0	0
F. tularensis + F. novicida	28	123	154	206	281	135	67
F. tularensis + F. novicida + F. hispaniensis	29	226	270	278	397	248	129
F. tularensis + F. novicida + F. hispaniensis + Wolbachia persica	30	247	282	246	391	244	140
Recombination detection using PHI, NSS and MaxChi methods. Using a significance level of 1%, the number of significant tests is reported followed by the percentage of recombinant genes. The number of isolates in each subgroup are denoted N. The last three columns report the number of genes with one (T1), two (2T) and three (3T) significant tests. The total number of genes in the recombination ana…
