# Supplementary material for: Genome characterisation of the genus Francisella reveals insight into similar evolutionary paths in pathogens of mammals and fish
Source: BMC Genomics. 2012 Jun 22;13:268. doi: 10.1186/1471-2164-13-268 (PMC3485624; doi:10.1186/1471-2164-13-268)
Supplement: Additional file 4 — is a table of sequencing statistics for included isolates. [file 1471-2164-13-268-S4.xls]

## Sheet: Blad1
Species	FSC ID	NCBI project no	454 read length	Illumina read length	# reads 454	#reads Illumina	#contigs>500 bp	total length of large contigs	GC%
Francisella noatunensis subsp. noatunensis	FDC178	73465		71		2041745	218	1730859	0.32
Francisella tularensis subsp. holarctica	FSC021	73369	381	38	123255	30606888	93	1779799	0.32
Francisella philomiragia	FSC037	73371	380	38	158089	28704748	72	1986323	0.33
Francisella philomiragia	FSC039	73373	377.5	38	212062	28920525	65	1983137	0.33
Francisella tularensis subsp tularensis	FSC054	73375	427	38	77179	30985217	83	1791494	0.32
Francisella philomiragia	FSC145	73377	401	71	142157	1849761	21	1918345	0.33
Francisella tularensis subsp. mediasiatica	FSC148	73379	359.5	38	75476	25961365	113	1791362	0.32
Francisella philomiragia	FSC154	73381	332	38	116183	29931643	17	1882634	0.33
Francisella tularensis subsp. novicida	FSC159	73383	360.5	71	49972	1375632	41	1851708	0.32
Francisella tularensis subsp. novicida	FSC160	73385	397	71	111701	1445411	52	1867176	0.32
Francisella tularensis subsp. holarctica	FSC208	73467		71		1967182	187	1767917	0.32
Francisella hispaniensis	FSC454	73391		38		28394182	85	1885078	0.32
Francisella tularensis subsp. holarctica	FSC539	73393	441	71	133003	3331101	101	1766607	0.32
Francisella tularensis subsp. novicida	FSC595	73395	426.5	38		24136230	67	1900272	0.32
Francisella noatunensis subsp. noatunensis	FSC769	73397	397.25	38	143521	14078990	361	1817378	0.32
Francisella noatunensis subsp. orientalis	FSC770	73389	401	71	178135	1811102	70	1875075	0.32
Francisella noatunensis subsp. orientalis	FSC771	73447	364.5	38	196461	14811748	19	1846774	0.32
Francisella noatunensis subsp. noatunensis	FSC772	73449		71		3595485	195	1697552	0.32
Piscirickettsia salmonis	FSC773	73451	317.5	71	207177	3769565	781	2890313	0.39
Francisella noatunensis subsp. noatunensis	FSC774	73457	325.5	38	167847	14680553	194	1704705	0.33
Francisella noatunensis subsp. noatunensis	FSC775	73457	369.333	38	26926	27750952	252	1708470	0.33
Fangia hongkongiensis	FSC776	73461	379.4	38	148984	28428288	56	2929142	0.38
Wolbachia persica	FSC845	73171	399	38	145898	13770502	70	1547984	0.32
Francisella noatunensis subsp. noatunensis	FSC846	73463		38		11859577	225	1696172	0.33
