# Supplementary material for: Genome characterisation of the genus Francisella reveals insight into similar evolutionary paths in pathogens of mammals and fish
Source: BMC Genomics. 2012 Jun 22;13:268. doi: 10.1186/1471-2164-13-268 (PMC3485624; doi:10.1186/1471-2164-13-268)
Supplement: Additional file 5 — is a table of the IS element results. [file 1471-2164-13-268-S5.xls]

## Sheet: IS
	Subgroup	Alias	ISFtu1	ISFtu2	ISFtu3/7	ISFtu4	ISFtu5	ISFtu6	ISPsa1	ISPsa2	ISFpi1	IS4502		#contigs
1	F. tularensis subsp. holartica	FSC200	60	40	4	1	1	2	0	0	0	0	108	1
2	F. tularensis subsp. holartica	FSC292	51	34	4	1	1	2	0	0	0	0	93	116
3	F. tularensis subsp. holartica	MI00-1730	2	2	2	1	1	2	0	0	0	0	10	118
4	F. tularensis subsp. holartica	OSU18	60	40	3	1	1	2	0	0	0	0	107	1
5	F. tularensis subsp. holartica	LVS	60	40	3	1	1	2	0	0	0	0	107	1
6	F. tularensis subsp. holartica	RC503	2	2	2	1	1	2	0	0	0	0	10	115
7	F. tularensis subsp. holartica	FSC539	5	5	3	1	1	2	0	0	0	0	17	101
8	F. tularensis subsp. holartica	OR96-246	4	4	2	1	1	2	0	0	0	0	14	111
9	F. tularensis subsp. holartica	FSC021	3	1	2	1	1	2	0	0	0	0	10	93
10	F. tularensis subsp. holartica	FSC022	48	42	3	1	1	2	0	0	0	0	97	9
11	F. tularensis subsp. holartica	FTA	59	42	3	1	1	2	0	0	0	0	108	1
12	F. tularensis subsp. holartica	URFT1	18	10	3	1	3	1	0	0	0	0	36	480
13	F. tularensis subsp. mediasiatica	FSC147	58	17	3	1	1	3	0	0	0	0	83	1
14	F. tularensis subsp. mediasiatica	FSC148	31	3	2	1	1	3	0	0	0	0	41	113
15	F. tularensis subsp. tularensis	FSC033	51	17	3	1	1	3	0	0	0	0	76	15
16	F. tularensis subsp. tularensis	FSC198	50	16	3	1	1	3	0	0	0	0	74	1
17	F. tularensis subsp. tularensis	FSC237	50	16	3	1	1	3	0	0	0	0	74	1
18	F. tularensis subsp. tularensis	MA00-2987	51	15	3	1	1	3	0	0	0	0	74	33
19	F. tularensis subsp. tularensis	FSC054	5	2	2	1	1	3	0	0	0	0	14	83
20	F. tularensis subsp. tularensis	FSC230	6	3	3	1	1	3	0	0	0	0	17	88
21	F. novicida	FSC159	1	3	1	1	0	1	0	0	1		8	41
22	F. novicida	FSC160	1	1	3	2	0	3	0	0	0	0	10	52
23	F. novicida	FSC595	1	3	1	3	0	0	0	0	0	0	8	67
24	F. novicida	FTE	1	17	3	1	0	2	0	0	0	0	24	8
25	F. novicida	FTG	1	11	2	1	0	0	0	0	0	0	15	8
26	F. novicida	GA99-3548	1	5	1	2	0	1	0	0	0	0	10	5
27	F. novicida	GA99-3549	0	17	1	0	0	2	0	0	0	0	20	9
28	F. novicida	U112	1	17	3	1	0	2	0	0	0	0	24	1
29	F. hispaniensis	FSC454	0	4	2	3	0	0	0	0	1	1	11	85
30	Wolbachia persica	FSC845	0	1	2	0	0	0	0	0	0	0	3	70
31	F. noatunensis subsp. orientalis	FSC770	0	0	0	0	0	0	0	0	1	0	1	70
32	F. noatunensis subsp. orientalis	FSC771	0	0	0	0	0	0	0	0	0	0	0	19
33	F. noatunensis subsp. noatunensis	FDC178	1	1	1	0	0	0	0	0	147	8	158	218
34	F. noatunensis subsp. noatunensis	FSC769	1	1	1	0	0	1	0	0	65	4	73	361
35	F. noatunensis subsp. noatunensis	FSC772	1	1	1	0	0	1	0	0	148	10	162	195
36	F. noatunensis subsp. noatunensis	FSC774	1	1	1	0	0	0	0	0	43	2	48	194
37	F. noatunensis subsp. noatunensis	FSC775	1	1	1	0	0	0	0	0	74	5	82	252
38	F. noatunensis subsp. noatunensis	FSC846	1	1	1	0	0	0	0	0	83	8	94	225
39	F. philomiragia	ATCC25015	0	1	0	0	0	1	0	0	0	0	2	30
40	F. philomiragia	ATCC25017	0	1	0	0	0	1	0	0	0	0	2	1
41	F. philomiragia	FSC037	0	1	0	0	0	2	0	0	2	0	5	72
42	F. philomiragia	FSC039	0	1	0	0	0	2	0	0	1	0	4	65
43	F. philomiragia	FSC145	0	0	0	0	0	0	0	0	1	0	1	21
44	F. philomiragia	FSC154	0	0	0	0	0	0	0	0	1	0	1	17
45	Piscirickettsia salmonis	FSC773	0	0	0	0	0	0	152	41	0	0	193	781
46	Fangia hongkongensis	FSC776	0	0	0	0	0	0	0	0	1	0	1	57
		Tot length	1208	861	742/740	963	1157	711	1282	992	939	1412
	Evaluated the BLAST hits (from both flanking regions and whole) based on:
	E-value	<0.001		No hits	length
	PID	>90%		IS1630C*	1377		ISRpe1*	1095
	Bit score	>40		IS53K	9092		ISSba3	1235
	Proximity to contig ends			ISApr1	1260		ISSde6	1235
	Length of alignment			ISCaa10	523		ISSde7	989		Excluded	30
				ISCfe1	2030		ISSod1	1235		Included	10
				ISDps1	1241		ISSod13	1202		Tot nr IS	40
				ISHar2	1249		ISSod9	4412
				ISMbov2/ISMmy1	1671		ISSpu1	1244
				ISMhp1	1910		ISSZPE1*	1129
				ISNme2	731		ISWpi2	1189
				ISNme3	745		ISWpi4	1011
				ISOt4	988		Tn1953	1235
				ISPa11*	1017		Tn5501*	153
				ISPin3	1215		tnpA*	720
				ISPto4	1253		tpnA*	1242
							TN4501	Same as ISFpi1
							TN4502*	Same as IS4502
							ISMmy1	Same as ISMbov2
							ISFtu7	Together with ISFtu3
