# Supplementary material for: Genome characterisation of the genus Francisella reveals insight into similar evolutionary paths in pathogens of mammals and fish
Source: BMC Genomics. 2012 Jun 22;13:268. doi: 10.1186/1471-2164-13-268 (PMC3485624; doi:10.1186/1471-2164-13-268)
Supplement: Additional file 6 — is a table giving information of public genome. [file 1471-2164-13-268-S6.xls]

## Sheet: Public genomes
Subgroup	Alias	#contigs	NCBI project no	Refseq
F. tularensis subsp. holartica	FSC200	1	16087	54341
F. tularensis subsp. holartica	MI00-1730	118	30635
F. tularensis subsp. holartica	OSU18	1	17265	58687
F. tularensis subsp. holartica	LVS	1	16421	58595
F. tularensis subsp. holartica	RC503	115	30637
F. tularensis subsp. holartica	OR96-246	111	30669
F. tularensis subsp. holartica	FSC022	9	19015	54631
F. tularensis subsp. holartica	FTA	1	20197	58999
F. tularensis subsp. holartica	URFT1	480	19645	54801
F. tularensis subsp. mediasiatica	FSC147	1	19571	58939
F. tularensis subsp. tularensis	FSC033	15	19017	54633
F. tularensis subsp. tularensis	FSC198	1	17375	58693
F. tularensis subsp. tularensis	FSC237	1	9	57589
F. tularensis subsp. tularensis	MA00-2987	33	30443	55311
F. tularensis subsp. tularensis	FSC230	88	30629
F. novicida	FTE	8	30119	30717
F. novicida	FTG	8	30447	55313
F. novicida	GA99-3548	5	19573	54799
F. novicida	GA99-3549	9	19019	54635
F. novicida	U112	1	16088	58499
F. philomiragia	ATCC25015	30	32411	55567
F. philomiragia	ATCC25017	1	27853	59105
F. hispaniensis (previous F. novicida))	3523	1	62753	162107
