# Supplementary material for: Genome characterisation of the genus Francisella reveals insight into similar evolutionary paths in pathogens of mammals and fish
Source: BMC Genomics. 2012 Jun 22;13:268. doi: 10.1186/1471-2164-13-268 (PMC3485624; doi:10.1186/1471-2164-13-268)
Supplement: Additional file 7 — is the results from orthoMCL. [file 1471-2164-13-268-S7.txt]

Ftu1000: OSU18|638146128 OSU18|638147710 OSU18|638147672 OSU18|638147524 OSU18|638147463 OSU18|638147278 OSU18|638147222 OSU18|638147208 OSU18|638146973 OSU18|638146954 OSU18|638146933 OSU18|638146562 OSU18|638146413 OSU18|638146392 OSU18|638146255 OSU18|638146229 OSU18|638146165 OSU18|638146139 OSU18|638146350 OSU18|638147496 OSU18|638146421 OSU18|638147698 OSU18|638147623 OSU18|638147532 OSU18|638147502 OSU18|638147449 OSU18|638147366 OSU18|638147332 OSU18|638147257 OSU18|638147204 OSU18|638147165 OSU18|638147122 OSU18|638147058 OSU18|638146765 OSU18|638146247 OSU18|638146203 OSU18|638147397 OSU18|638146796 OSU18|640741596 SCHUS4|637613991 SCHUS4|637615619 SCHUS4|637615600 SCHUS4|637615589 SCHUS4|637615572 SCHUS4|637615542 SCHUS4|637615474 SCHUS4|637615459 SCHUS4|637615448 SCHUS4|637615415 SCHUS4|637615358 SCHUS4|637615310 SCHUS4|637615267 SCHUS4|637615249 SCHUS4|637615144 SCHUS4|637615142 SCHUS4|637615113 SCHUS4|637615091 SCHUS4|637615034 SCHUS4|637614976 SCHUS4|637614969 SCHUS4|637614839 SCHUS4|637614750 SCHUS4|637614702 SCHUS4|637614691 SCHUS4|637614651 SCHUS4|637614622 SCHUS4|637614501 SCHUS4|637614462 SCHUS4|637614394 SCHUS4|637614336 SCHUS4|637614323 SCHUS4|637614318 SCHUS4|637614316 SCHUS4|637614314 SCHUS4|637614237 SCHUS4|637614216 SCHUS4|637614210 SCHUS4|637614190 SCHUS4|637614184 SCHUS4|637614147 SCHUS4|637614105 SCHUS4|637614077 SCHUS4|637615548 SCHUS4|637615521 SCHUS4|637615477 LVS|637906602 LVS|637908271 LVS|637908015 LVS|637907936 LVS|637907875 LVS|637907848 LVS|637907786 LVS|637907778 LVS|637907737 LVS|637907649 LVS|637907329 LVS|637907295 LVS|637907173 LVS|637907077 LVS|637906934 LVS|637906923 LVS|637906774 LVS|637906719 LVS|637906693 LVS|637906619 LVS|637908336 LVS|637908219 LVS|637908176 LVS|637908170 LVS|637908144 LVS|637908138 LVS|637908107 LVS|637908094 LVS|637908091 LVS|637908074 LVS|637907979 LVS|637907804 LVS|637907694 LVS|637907625 LVS|637907532 LVS|637907491 LVS|637907245 LVS|637907241 LVS|637907191 LVS|637907084 LVS|637906857 LVS|637906855 LVS|637906753 LVS|637906745 LVS|637906726 LVS|637906650 LVS|637906615 LVS|637908378 LVS|637908365 LVS|637906903 LVS|637907010 LVS|637907924 LVS|637907829 LVS|637908332 LVS|637906988 LVS|637906853 LVS|637906672 FSC200|2504744917 FSC200|2504746876 FSC200|2504745119 FSC200|2504745308 FTA|640890038 FTA|640892136 FTA|640892114 FTA|640892003 FTA|640891941 FTA|640891895 FTA|640891888 FTA|640891858 FTA|640891851 FTA|640891811 FTA|640891793 FTA|640891789 FTA|640891768 FTA|640891701 FTA|640891660 FTA|640891619 FTA|640891553 FTA|640891515 FTA|640891456 FTA|640891437 FTA|640891428 FTA|640891376 FTA|640891325 FTA|640891275 FTA|640891248 FTA|640891135 FTA|640891105 FTA|640891079 FTA|640890885 FTA|640890833 FTA|640890778 FTA|640890772 FTA|640890719 FTA|640890696 FTA|640890591 FTA|640890582 FTA|640890419 FTA|640890406 FTA|640890378 FTA|640890326 FTA|640890320 FTA|640890241 FTA|640890219 FTA|640890208 FTA|640890186 FTA|640890179 FTA|640890151 FTA|640890096 FTA|640890063 FTA|640890055 FTA|640890124 FTA|640892082 FTA|640892076 FTA|640890510 FSC198|638059495 FSC198|638061125 FSC198|638061106 FSC198|638061095 FSC198|638061078 FSC198|638061054 FSC198|638061048 FSC198|638060983 FSC198|638060980 FSC198|638060964 FSC198|638060953 FSC198|638060920 FSC198|638060863 FSC198|638060815 FSC198|638060772 FSC198|638060754 FSC198|638060649 FSC198|638060647 FSC198|638060618 FSC198|638060596 FSC198|638060539 FSC198|638060481 FSC198|638060474 FSC198|638060344 FSC198|638060255 FSC198|638060207 FSC198|638060196 FSC198|638060156 FSC198|638060127 FSC198|638060006 FSC198|638059967 FSC198|638059899 FSC198|638059841 FSC198|638059828 FSC198|638059823 FSC198|638059821 FSC198|638059819 FSC198|638059742 FSC198|638059721 FSC198|638059715 FSC198|638059695 FSC198|638059689 FSC198|638059651 FSC198|638059609 FSC198|638059581 FSC198|638061027 FSC033|647552447 MA00-2987|2505272569 MA00-2987|2505272458 MA00-2987|2505272380 MA00-2987|2505272365 MA00-2987|2505272197 MA00-2987|2505272086 MA00-2987|2505272039 MA00-2987|2505272020 MA00-2987|2505271932 MA00-2987|2505271778 MA00-2987|2505271721 MA00-2987|2505271639 MA00-2987|2505271572 MA00-2987|2505271555 MA00-2987|2505271546 MA00-2987|2505271542 MA00-2987|2505271475 MA00-2987|2505271450 MA00-2987|2505271443 MA00-2987|2505271422 MA00-2987|2505271411 MA00-2987|2505271329 MA00-2987|2505271322 MA00-2987|2505271290 MA00-2987|2505271260 MA00-2987|2505271244 MA00-2987|2505271209 MA00-2987|2505271201 MA00-2987|2505271173 MA00-2987|2505271098 MA00-2987|2505271078 MA00-2987|2505271062 MA00-2987|2505271019 MA00-2987|2505270937 MA00-2987|2505270874 MA00-2987|2505270824 MA00-2987|2505270793 MA00-2987|2505270771 MA00-2987|2505270657 MA00-2987|2505270645 MA00-2987|2505270610 FSC033|647552918 FSC159|2504848563 FTE|642881917 FTG|643153953 FSC160|2504850641 FSC595|2513055273 FSC200|2504746935 FSC200|2504746914 FSC200|2504746882 FSC200|2504746740 FSC200|2504746694 FSC200|2504746686 FSC200|2504746658 FSC200|2504746614 FSC200|2504746598 FSC200|2504746508 FSC200|2504746425 FSC200|2504746358 FSC200|2504746261 FSC200|2504746243 FSC200|2504746182 FSC200|2504746130 FSC200|2504746079 FSC200|2504746053 FSC200|2504745932 FSC200|2504745903 FSC200|2504745877 FSC200|2504745683 FSC200|2504745632 FSC200|2504745578 FSC200|2504745573 FSC200|2504745521 FSC200|2504745392 FSC200|2504745218 FSC200|2504745124 FSC200|2504745121 FSC200|2504745037 FSC200|2504745015 FSC200|2504744980 FSC200|2504744945 FSC200|2504744888 FSC200|2504744855 FSC200|2504744847 FSC200|2504744831 FSC539|2504853018 FSC200|2504744972 FSC200|2504745003 FSC200|2504745176 FSC200|2504745202 FSC200|2504745383 FSC200|2504745496 FSC200|2504746234 FSC200|2504746320 FSC200|2504746466 FSC200|2504746577 FSC200|2504746595 FSC200|2504746651 FSC200|2504746802 FTA|640890322
Ftu1001: FSC033|647551449 FSC033|647552693 FSC033|647552639 FSC033|647552611 FSC033|647552522 FSC033|647552346 FSC033|647552177 FSC033|647551835 FSC033|647551713 FSC033|647551695 FSC033|647551547 OSU18|640741570 OSU18|640741635 OSU18|640741779 OSU18|640741624 OSU18|640741698 OSU18|640741656 OSU18|640741848 OSU18|640741630 OSU18|640741831 OSU18|640741691 OSU18|640741666 OSU18|640741796 OSU18|640741800 OSU18|640741770 OSU18|640741747 OSU18|640741628 OSU18|640741574 OSU18|640741657 OSU18|640741802 OSU18|640741787 OSU18|640741806 OSU18|640741660 OSU18|640741727 OSU18|640741738 OSU18|640741812 OSU18|640741664 OSU18|640741599 OSU18|640741801 OSU18|640741681 OSU18|640741637 OSU18|640741701 OSU18|640741795 OSU18|640741857 OSU18|640741614 OSU18|640741609 OSU18|640741834 OSU18|640741817 SCHUS4|637614078 SCHUS4|637615396 SCHUS4|637615343 SCHUS4|637615317 SCHUS4|637615223 SCHUS4|637615008 SCHUS4|637614789 SCHUS4|637614658 SCHUS4|637614524 SCHUS4|637614505 SCHUS4|637614339 SCHUS4|637614270 SCHUS4|637614173 MA00-2987|2505270612 MA00-2987|2505272422 MA00-2987|2505272140 MA00-2987|2505271978 MA00-2987|2505271813 MA00-2987|2505271782 MA00-2987|2505271575 MA00-2987|2505271513 MA00-2987|2505271392 MA00-2987|2505270987 MA00-2987|2505270884 LVS|637906987 LVS|637907923 LVS|637907828 FSC200|2504745284 FSC200|2504746408 FSC200|2504746293 FSC200|2504745935 FSC200|2504746034 FTG|643152597 FTG|643152834 FTG|643153052 FTG|643152914 FTG|643152983 FTG|643153954 FTG|643153344 FTG|643153946 FTG|643153122 FTG|643153666 GA99-3549|647553016 GA99-3549|647553874 GA99-3549|647553177 GA99-3549|647553151 GA99-3549|647553040 GA99-3549|647553730 GA99-3549|647553763 GA99-3549|647553598 GA99-3549|647554097 GA99-3549|647553893 GA99-3549|647553622 GA99-3549|647553605 GA99-3549|647553501 FTE|642880856 FTE|642881953 FTE|642882196 FTE|642881514 FTE|642881449 FTE|642881082 FTE|642881033 FTE|642882057 FTE|642882190 FTE|642882052 FTE|642880877 FTE|642880919 GA99-3548|647556372 GA99-3548|647557288 GA99-3548|647557508 FTA|640890485 FTA|640891602 FTA|640891490 FSC198|638059582 FSC198|638060901 FSC198|638060848 FSC198|638060822 FSC198|638060728 FSC198|638060513 FSC198|638060294 FSC198|638060163 FSC198|638060029 FSC198|638060010 FSC198|638059844 FSC198|638059775 FSC198|638059677 FSC039|2504839062 FSC037|2504836815 FSC159|2504848575 FSC160|2504849654 FSC200|2504746875 FSC200|2504745309 FTA|640890511 LVS|637907011 FTE|642881918 LVS|637908331 LVS|637906943 LVS|637907045 LVS|637907134 LVS|637907141 LVS|637907157 LVS|637907179 LVS|637907394 LVS|637907535 LVS|637907789 LVS|637907860 LVS|637907945 LVS|637908036 FSC200|2504745233 FTA|640890435 FSC200|2504745345 FTA|640890546 FSC200|2504745455 FSC200|2504745462 FTA|640890663 FSC200|2504745479 FSC200|2504745502 FTA|640890701 FSC200|2504745512 FTA|640890710 LVS|637907185 FSC200|2504745768 FTA|640890972 FTA|640891231 LVS|637907610 FSC200|2504746246 FTA|640891440 FSC200|2504746340 FTA|640891537 FSC200|2504746431 FTA|640891625 FSC200|2504746537 FTA|640891729 FSC200|2504746839 FTA|640892038 FTA|640892075 FSC022|647555417 FSC022|647555492 FSC022|647555499 FSC022|647555612 FSC022|647555818 FSC022|647555933 ATCC25017|641555646 FTA|640890123 LVS|637906671 FTA|640891621 FTA|640891656
Ftu1002: OSU18|640741566 OSU18|640741585 OSU18|640741826 OSU18|640741602 OSU18|640741631 OSU18|640741797 OSU18|640741780 OSU18|640741858 OSU18|640741634 OSU18|640741840 FSC033|647552257 FSC198|640742859 SCHUS4|640740540 MA00-2987|2505272601 MA00-2987|2505272568 MA00-2987|2505272545 MA00-2987|2505272459 MA00-2987|2505272379 MA00-2987|2505272366 MA00-2987|2505272196 MA00-2987|2505272085 MA00-2987|2505272038 MA00-2987|2505272019 MA00-2987|2505271969 MA00-2987|2505271933 MA00-2987|2505271777 MA00-2987|2505271722 MA00-2987|2505271640 MA00-2987|2505271571 MA00-2987|2505271554 MA00-2987|2505271547 MA00-2987|2505271544 MA00-2987|2505271541 MA00-2987|2505271474 MA00-2987|2505271451 MA00-2987|2505271442 MA00-2987|2505271423 MA00-2987|2505271410 MA00-2987|2505271328 MA00-2987|2505271289 MA00-2987|2505271261 MA00-2987|2505271245 MA00-2987|2505271215 MA00-2987|2505271210 MA00-2987|2505271200 MA00-2987|2505271172 MA00-2987|2505271105 MA00-2987|2505271079 MA00-2987|2505271063 MA00-2987|2505271018 MA00-2987|2505270938 MA00-2987|2505270899 MA00-2987|2505270873 MA00-2987|2505270823 MA00-2987|2505270794 MA00-2987|2505270707 MA00-2987|2505270658 MA00-2987|2505270646 MA00-2987|2505270611 LVS|640732401 FTA|640891661 FTA|640890509 FSC200|2504746881 FSC200|2504746877 FSC200|2504746803 FSC200|2504746739 FSC200|2504746685 FSC200|2504746657 FSC200|2504746650 FSC200|2504746613 FSC200|2504746599 FSC200|2504746594 FSC200|2504746578 FSC200|2504746507 FSC200|2504746467 FSC200|2504746426 FSC200|2504746409 FSC200|2504746359 FSC200|2504746321 FSC200|2504746294 FSC200|2504746260 FSC200|2504746242 FSC200|2504746235 FSC200|2504746183 FSC200|2504746129 FSC200|2504746078 FSC200|2504746054 FSC200|2504745931 FSC200|2504745878 FSC200|2504745684 FSC200|2504745631 FSC200|2504745579 FSC200|2504745574 FSC200|2504745522 FSC200|2504745495 FSC200|2504745411 FSC200|2504745393 FSC200|2504745384 FSC200|2504745307 FSC200|2504745285 FSC200|2504745219 FSC200|2504745201 FSC200|2504745175 FSC200|2504745125 FSC200|2504745122 FSC200|2504745118 FSC200|2504745036 FSC200|2504745016 FSC200|2504745002 FSC200|2504744971 FSC200|2504744944 FSC200|2504744918 FSC200|2504744889 FSC200|2504744848 FSC200|2504744832 FSC160|2504850640 FSC033|647552491 SCHUS4|640740526 FTA|640892135 FTA|640892115 FTA|640892081 FTA|640892077 FTA|640891940 FTA|640891896 FTA|640891887 FTA|640891857 FTA|640891850 FTA|640891810 FTA|640891794 FTA|640891788 FTA|640891769 FTA|640891700 FTA|640891620 FTA|640891603 FTA|640891554 FTA|640891516 FTA|640891491 FTA|640891455 FTA|640891429 FTA|640891324 FTA|640891274 FTA|640891249 FTA|640891104 FTA|640891080 FTA|640890886 FTA|640890779 FTA|640890773 FTA|640890720 FTA|640890583 FTA|640890486 FTA|640890420 FTA|640890405 FTA|640890377 FTA|640890327 FTA|640890323 FTA|640890319 FTA|640890240 FTA|640890220 FTA|640890207 FTA|640890187 FTA|640890178 FTA|640890150 FTA|640890125 FTA|640890097 FTA|640890062 FTA|640890056 FTA|640890039 FSC198|640742833
Ftu1003: FSC159|2504847642 FSC159|2504848274 FSC160|2504850032 FSC160|2504850897 FSC145|2504841722 FSC145|2504842032 ATCC25015|2505269888 ATCC25015|2505270181 FTG|643153114 FTG|643153538 FSC037|2504836122 FSC037|2504837592 U112|639753032 U112|639753183 FSC154|2504845755 FSC154|2504846501 FSC039|2504837929 FSC039|2504838182 GA99-3549|647553957 GA99-3549|647554109 FSC595|2513054116 FSC595|2513054156 FTE|642881252 FTE|642882392 ATCC25017|641555402 ATCC25017|641557041 GA99-3548|647556982 GA99-3548|647557132 3523|651145120 FSC454|2504852046 FSC771|2504862797 FSC770|2504861028 MA00-2987|2505272486 FSC054|2504839818 FSC230|2505259993 FSC148|2504845103 RC503|2505265279 FSC208|2505273748 FSC200|2504745693 LVS|640732373 MI001730|2505263686 FTA|640890896 FSC539|2504853192 OR96246|2505261315 URFT1|647002976 FSC022|647555574 OSU18|638146936 FSC772|2504864199 FSC846|2504878599 FSC775|2504870881 FSC774|2504869243 FDC178|2504879146 FSC769|2504858632 FSC845|2504875977 FSC230|2505259912 OR96246|2505261189 RC503|2505265237 OR96246|2505261190 URFT1|647002975 OSU18|640741719 RC503|2505265238 MA00-2987|2505272488 MI001730|2505262945 FSC539|2504854355 FTA|640891083 FSC208|2505274220 FSC200|2504745881 LVS|637907493 FSC230|2505259911 LVS|640732397 MA00-2987|2505271728 FSC208|2505274221 FSC200|2504745882 MI001730|2505262944 FTA|640891084 FSC539|2504854354 FSC846|2504878598 FSC775|2504870882 FSC774|2504869244 FSC769|2504858631 FSC772|2504864198 MA00-2987|2505271727 FSC148|2504845412 FDC178|2504879147 FSC054|2504841215 FSC021|2504835310 FSC054|2504841216 FSC230|2505259991 FSC022|647555575 FSC021|2504835311 FSC148|2504844911 FSC148|2504844910 FSC022|647555576 FSC054|2504839815 FSC230|2505259990 FSC054|2504839816 FSC021|2504834072 FSC021|2504834073 FSC021|2504835312
Ftu1004: 3523|651144376 FSC454|2504851928 FTA|640890531 RC503|2505265621 FSC021|2504834653 FSC230|2505260213 FSC208|2505273786 URFT1|647003433 FSC539|2504853741 FSC022|647554968 FSC200|2504745329 LVS|637907029 MI001730|2505263567 OSU18|638146513 OR96246|2505262342 FTE|642880925 U112|639752528 FTG|643152604 FSC054|2504840577 FSC198|638059849 MA00-2987|2505271581 SCHUS4|637614344 FSC033|647551551 FSC148|2504844894 FSC147|641732964 FSC160|2504850430 GA99-3549|647553454 FSC595|2513053896 GA99-3548|647556490 FSC159|2504848468 FSC845|2504876657 FSC154|2504847254 FSC145|2504843175 FSC771|2504862377 FSC770|2504861310 ATCC25015|2505268611 ATCC25017|641555757 FSC039|2504838007 FSC037|2504835976 FSC772|2504864833 FDC178|2504880159 FSC846|2504878227 FSC769|2504858989 FSC775|2504872010 FSC774|2504869975 3523|651144377 FSC454|2504851929 GA99-3549|647553455 GA99-3548|647556491 FTE|642880926 FSC595|2513053895 U112|639752529 FSC160|2504850431 FSC159|2504848469 FTG|643152605 FSC022|647554969 FSC033|647551552 FTA|640890532 RC503|2505265622 FSC148|2504844893 FSC021|2504834652 FSC054|2504840576 FSC230|2505260214 FSC208|2505273785 URFT1|647003432 FSC539|2504853740 FSC200|2504745330 LVS|637907030 MA00-2987|2505271582 SCHUS4|637614345 FSC147|641732965 OR96246|2505262343 FSC198|638059850 MI001730|2505263568 OSU18|638146514 FSC845|2504876658 FSC154|2504847255 FSC145|2504843176 ATCC25015|2505268610 ATCC25017|641555756 FSC039|2504838006 FSC037|2504835977 FSC772|2504864834 FSC846|2504878228 FSC775|2504872011 FSC774|2504869976 FSC769|2504858990 FSC771|2504862378 FSC770|2504861311
Ftu1005: 3523|651145347 FSC148|2504844242 FSC147|641733061 GA99-3548|647557314 FTE|642880669 GA99-3549|647554278 FTG|643153422 FSC198|638060758 SCHUS4|637615253 FSC033|647552549 FSC022|647555179 OSU18|638147074 FSC054|2504840643 FSC230|2505259227 U112|639753371 FSC159|2504847408 URFT1|647003111 FSC595|2513053755 MA00-2987|2505270801 FSC021|2504834679 FSC160|2504849288 FSC454|2504852559 FTA|640891268 RC503|2505264673 FSC208|2505273175 FSC539|2504853770 FSC200|2504746072 LVS|637907643 MI001730|2505262441 FSC845|2504876551 FSC846|2504878007 FSC775|2504871421 FSC774|2504870060 FDC178|2504879930 FSC772|2504864558 FSC769|2504858329 ATCC25015|2505269647 FSC771|2504861905 FSC770|2504859793 ATCC25017|641556787 FSC039|2504839227 FSC037|2504837206 OR96246|2505261482 FSC154|2504847196 FSC145|2504843144 3523|651145348 FSC454|2504852560 FSC595|2513053756 FTE|642880670 U112|639753372 FTG|643153421 GA99-3549|647554279 FSC160|2504849287 FSC198|638060759 GA99-3548|647557315 SCHUS4|637615254 FSC159|2504847407 FSC033|647552550 FTA|640891267 RC503|2505264674 FSC021|2504834678 FSC208|2505273174 URFT1|647003110 FSC539|2504853771 FSC022|647555178 FSC200|2504746071 LVS|637907642 OSU18|638147073 OR96246|2505261481 FSC054|2504840644 FSC230|2505259228 FSC845|2504876552 FSC154|2504847197 ATCC25015|2505269646 FSC145|2504843143 ATCC25017|641556786 FSC039|2504839226 FSC037|2504837207 FSC771|2504861904 FSC770|2504859794 FSC846|2504878008 FSC775|2504871422 FSC774|2504870059 FSC769|2504858328 FDC178|2504879929 FSC772|2504864559 MI001730|2505262442 MA00-2987|2505270803
Ftu1006: 3523|651144904 FSC454|2504851590 FSC846|2504877919 FSC775|2504871639 FSC774|2504870291 FSC769|2504857786 FDC178|2504879860 FSC772|2504864534 ATCC25017|641557235 FSC039|2504838843 FSC037|2504836414 FSC771|2504863501 FSC145|2504841829 ATCC25015|2505270082 FSC154|2504845857 FTA|640891398 RC503|2505266093 FSC054|2504840375 FSC230|2505258756 FSC208|2505273282 URFT1|647003170 FSC539|2504853031 FSC200|2504746205 LVS|637907752 MI001730|2505264401 OSU18|638147180 OR96246|2505261501 FSC147|641733347 FSC198|638060366 FSC021|2504834558 FSC022|647555716 MA00-2987|2505272226 SCHUS4|637614861 FSC033|647552025 FSC159|2504849006 GA99-3548|647556821 FSC595|2513054073 FSC770|2504859906 FTE|642882218 U112|639752864 FSC160|2504849892 FTG|643152941 GA99-3549|647553786 FSC845|2504876134 FSC148|2504843781 3523|651144905 FSC454|2504851591 ATCC25017|641557236 FSC039|2504838842 FSC037|2504836415 FSC772|2504864533 FSC154|2504845856 FSC145|2504841828 FDC178|2504879859 FSC770|2504859941 ATCC25015|2505270083 GA99-3548|647556820 FSC160|2504849891 RC503|2505266092 FSC021|2504834559 FSC208|2505273281 FSC539|2504853032 FSC200|2504746206 LVS|637907753 MI001730|2505264402 OR96246|2505261502 FTA|640891399 URFT1|647003169 FSC022|647555715 OSU18|638147181 GA99-3549|647553785 U112|639752863 FTE|642882217 FSC595|2513054072 FTG|643152940 FSC198|638060365 SCHUS4|637614860 FSC054|2504840376 FSC230|2505258755 MA00-2987|2505272225 FSC147|641733348 FSC033|647552024 FSC159|2504849005 FSC845|2504876135 FSC148|2504843628
Ftu1007: 3523|651144226 3523|651145107 FSC033|647552209 FSC033|647552755 OR96246|2505261331 OR96246|2505262390 FSC147|641732741 FSC147|641733216 FSC159|2504847931 FSC159|2504848248 FSC160|2504849394 FSC160|2504850019 SCHUS4|637615039 SCHUS4|640740557 FSC145|2504842019 FSC145|2504842904 MA00-2987|2505271066 MA00-2987|2505272469 MI001730|2505263428 MI001730|2505263703 LVS|637907349 LVS|637908104 ATCC25015|2505268791 ATCC25015|2505270168 FSC200|2504745709 FSC200|2504746610 FTG|643153525 FTG|643154138 FSC037|2504836623 FSC037|2504837579 U112|639752366 U112|639753170 FSC022|647555452 FSC022|647556066 FSC154|2504846514 FSC154|2504846874 FSC539|2504853176 FSC539|2504854315 FSC039|2504837916 FSC039|2504838633 URFT1|647004036 URFT1|647004314 FSC208|2505272735 FSC208|2505273064 FSC595|2513054046 FSC595|2513054169 FTE|642881239 FTE|642881712 ATCC25017|641555905 ATCC25017|641557348 FSC054|2504839833 FSC054|2504841024 FSC021|2504834056 FSC021|2504834181 FSC148|2504844621 FSC148|2504845121 RC503|2505265294 RC503|2505265949 GA99-3548|647556346 GA99-3548|647557120 FTA|640890911 FTA|640891807 FSC198|638060544 FSC198|640742850 FSC454|2504851463 FSC454|2504852059 GA99-3549|647553297 FSC230|2505260008 OSU18|638146818 FSC230|2505259365 FSC771|2504862147 FSC770|2504859241 FSC772|2504863896 FDC178|2504879249 FSC775|2504871691 FSC774|2504869730 FSC769|2504857823 FSC846|2504877361 FSC771|2504862778 FSC770|2504861009
Ftu1008: 3523|651144850 3523|651144851 OR96246|2505261891 OR96246|2505261892 OSU18|638147130 OSU18|638147131 FSC159|2504848201 FSC159|2504848202 FSC160|2504849736 FSC160|2504849737 FSC145|2504841880 FSC145|2504841881 MI001730|2505262832 MI001730|2505262833 LVS|637907702 LVS|637907703 ATCC25015|2505270032 ATCC25015|2505270033 FSC200|2504746138 FSC200|2504746139 FTG|643152998 FTG|643152999 FSC037|2504835776 FSC037|2504835777 FSC772|2504864956 FSC772|2504864957 U112|639752918 U112|639752919 FSC022|647555761 FSC022|647555762 FSC154|2504845907 FSC154|2504845908 FSC539|2504854365 FSC539|2504854366 FSC039|2504837893 FSC039|2504837894 URFT1|647004191 URFT1|647004192 GA99-3549|647553860 GA99-3549|647553861 FSC208|2505273508 FSC208|2505273509 FSC595|2513055020 FSC595|2513055021 FTE|642882274 FTE|642882275 ATCC25017|641557176 ATCC25017|641557177 FSC021|2504835416 FSC021|2504835417 RC503|2505265818 RC503|2505265819 GA99-3548|647556873 GA99-3548|647556874 FTA|640891334 FTA|640891335 FSC454|2504851516 FSC454|2504851517 MA00-2987|2505272285 SCHUS4|637614907 FSC033|647552074 FSC054|2504839662 FSC230|2505258827 FSC148|2504843557 FSC147|641733307 FSC198|638060412 FSC771|2504863592 FSC770|2504859847 FSC845|2504876386 FSC846|2504878455 FSC774|2504870298 FDC178|2504880429 FSC769|2504858733 FSC775|2504872277 FSC198|640742790 SCHUS4|640740498 FSC148|2504843558 MA00-2987|2505272283 FSC230|2505258825 FSC054|2504839660
Ftu1009: 3523|651144900 3523|651144901 FSC159|2504849009 FSC159|2504849010 FSC160|2504849895 FSC160|2504849896 FSC145|2504841832 FSC145|2504841833 ATCC25015|2505270078 ATCC25015|2505270079 FTG|643152944 FTG|643152945 FSC037|2504836410 FSC037|2504836411 U112|639752867 U112|639752868 FSC154|2504845860 FSC154|2504845861 FSC039|2504838846 FSC039|2504838847 GA99-3549|647553789 GA99-3549|647553790 FSC595|2513054076 FSC595|2513054077 FTE|642882221 FTE|642882222 ATCC25017|641557231 ATCC25017|641557232 GA99-3548|647556824 GA99-3548|647556825 FSC198|638060368 MA00-2987|2505272230 SCHUS4|637614863 FSC033|647552027 FSC021|2504834554 FSC022|647555718 FTA|640891394 RC503|2505266097 FSC208|2505273286 URFT1|647003172 FSC539|2504853027 FSC200|2504746201 LVS|637907750 MI001730|2505264397 OSU18|638147178 OR96246|2505261497 FSC454|2504852608 FSC054|2504839599 FSC230|2505258761 FDC178|2504879864 FSC772|2504864538 FSC148|2504843786 FSC771|2504863538 FSC770|2504859901 FSC845|2504876129 FSC846|2504877915 FSC775|2504871635 FSC774|2504870295 FSC769|2504857782 FSC846|2504877914 FSC774|2504870296 FSC769|2504857781 FSC771|2504863536 FSC770|2504859903 FSC845|2504876131 FSC775|2504871634 FSC771|2504863537 FSC770|2504859902 FSC845|2504876128 FSC846|2504877632 FSC775|2504871250 FSC774|2504869190 FSC769|2504857506 FSC772|2504864187 FDC178|2504879514 FSC454|2504852240 FSC148|2504843785 FSC454|2504851586 FSC845|2504876130 FSC454|2504851587
Ftu1010: 3523|651145627 FSC454|2504851222 FSC147|641732667 FSC148|2504844736 GA99-3548|647557573 FTE|642881898 GA99-3549|647554535 U112|639753636 FTG|643153934 FSC054|2504841256 FSC230|2505258992 FSC595|2513053939 FSC160|2504850622 FSC159|2504848036 FSC021|2504834299 FSC198|638059597 SCHUS4|637614093 FSC033|647551464 MA00-2987|2505270629 FTA|640891830 URFT1|647004106 LVS|637908121 OSU18|638147481 RC503|2505266196 FSC208|2505273568 FSC539|2504853401 FSC200|2504746632 MI001730|2505262617 OR96246|2505261021 FSC845|2504875689 FSC145|2504842329 ATCC25015|2505269283 FSC039|2504837654 FSC154|2504847067 FSC037|2504836100 ATCC25017|641556434 FSC771|2504861522 FSC770|2504860699 FSC846|2504877518 FSC775|2504871223 FSC774|2504869434 FSC772|2504864305 FSC769|2504857208 FDC178|2504879433 3523|651145628 FSC454|2504851221 GA99-3548|647557574 FSC595|2513053938 FTG|643153935 FSC160|2504850623 FSC159|2504848037 FTE|642881899 GA99-3549|647554536 U112|639753637 FTA|640891831 RC503|2505266197 FSC208|2505273567 URFT1|647004107 FSC539|2504853400 FSC200|2504746633 LVS|637908122 MI001730|2505262618 OSU18|638147482 OR96246|2505261022 FSC054|2504841257 FSC230|2505258993 FSC148|2504844737 FSC147|641732666 FSC021|2504834300 FSC198|638059596 MA00-2987|2505270628 SCHUS4|637614092 FSC033|647551463 FSC022|647556083
Ftu1011: 3523|651144438 3523|651144635 FSC033|647551619 FSC033|647551844 FSC159|2504848353 FSC159|2504848548 FSC160|2504849864 FSC160|2504850511 SCHUS4|637614419 SCHUS4|637614666 FSC145|2504843260 FSC145|2504843262 LVS|637907853 LVS|637908061 FSC200|2504746327 FSC200|2504746564 FTG|643152679 FTG|643152826 U112|639752603 U112|639752757 FSC595|2513055525 FSC595|2513055567 FSC230|2505258574 FSC230|2505259523 FTE|642881001 FTE|642881161 FSC054|2504839771 FSC054|2504840137 FSC021|2504834771 FSC021|2504835149 FSC148|2504843885 FSC148|2504844524 GA99-3548|647556566 GA99-3548|647556717 FTA|640891522 FTA|640891755 FSC198|638059924 FSC198|638060171 FSC454|2504852758 GA99-3549|647553531 MA00-2987|2505271671 FSC022|647556033 FSC147|641733704 OSU18|638147436 FSC845|2504876871 ATCC25015|2505270442 ATCC25017|641555668 FSC039|2504839084 FSC037|2504836837 FSC154|2504846140 FSC772|2504864631 FSC846|2504878062 FSC775|2504871805 FSC774|2504869771 FDC178|2504879980 FSC769|2504858087 FSC770|2504861271 FSC771|2504863414 FSC208|2505272903 FSC539|2504854266 MI001730|2505263426 OR96246|2505260517 URFT1|647003733 RC503|2505264821 RC503|2505264820 OR96246|2505262150 MI001730|2505263551 FSC208|2505273252 FSC539|2504854784 URFT1|647003243 FSC230|2505259764
Ftu1012: MA00-2987|2505271108 MA00-2987|2505271114 3523|651144219 FTE|642881701 U112|639752355 FTG|643154125 GA99-3549|647553286 FSC454|2504852291 ATCC25015|2505268800 FSC033|647552780 FSC198|638060984 SCHUS4|637615478 FSC148|2504844103 FTA|640891859 RC503|2505266440 FSC208|2505274135 URFT1|647003143 FSC539|2504853594 FSC200|2504746659 LVS|637908145 OSU18|638147503 OR96246|2505262317 FSC021|2504834527 FSC022|647556101 MI001730|2505263599 FSC771|2504862129 FSC770|2504859223 FSC054|2504840498 FSC230|2505259399 FSC846|2504877825 FSC775|2504871577 FSC774|2504869531 FDC178|2504879763 FSC769|2504857590 FSC772|2504864062 3523|651144220 GA99-3549|647553287 FTE|642881702 U112|639752356 FTG|643154126 FSC454|2504852533 FSC160|2504849386 FSC595|2513054662 GA99-3548|647556338 FSC159|2504848238 FSC145|2504842895 FSC154|2504846884 ATCC25017|641555916 FSC039|2504839442 FSC037|2504837132 FSC054|2504841400 OR96246|2505262392 RC503|2505266445 URFT1|647004231 OSU18|638147497 FSC771|2504862130 FSC770|2504859224 MA00-2987|2505271099 MI001730|2505263676 LVS|637908139 LVS|640732475 MA00-2987|2505271107 FSC200|2504746652 FTA|640891852 FSC208|2505272738 FSC539|2504854713 FSC230|2505258911 FSC148|2504845330 FSC021|2504835522 FSC022|647556096
Ftu1013: 3523|651144628 GA99-3549|647553677 U112|639752743 GA99-3548|647556712 FSC159|2504848334 FSC454|2504851023 FTE|642881146 FTG|643152819 FSC595|2513055212 FSC160|2504849857 FSC198|640742766 SCHUS4|640740474 ATCC25015|2505269934 FSC145|2504841975 ATCC25017|641557087 FSC039|2504837803 FSC037|2504835686 FSC154|2504846558 FSC772|2504865066 FSC846|2504878332 FSC775|2504872210 FSC774|2504870575 FDC178|2504880267 FSC769|2504858024 FSC148|2504843879 FSC054|2504840144 FSC230|2505260287 FSC021|2504835143 MA00-2987|2505271983 MI001730|2505264083 FSC771|2504863242 FSC770|2504861123 OR96246|2505261874 OSU18|640741786 RC503|2505265967 OR96246|2505261875 RC503|2505265968 FSC230|2505260286 MA00-2987|2505271982 FTA|640891533 FSC208|2505272831 FSC539|2504854508 FSC200|2504746336 LVS|640732450 MI001730|2505264084 FSC845|2504876426 FSC148|2504843878 FSC846|2504878331 LVS|640732448 LVS|640732449 FSC054|2504840145 FSC021|2504835142 FSC770|2504861122 FSC771|2504863241 FTA|640891532 FTA|640891531 FSC200|2504746334 FSC208|2505272832 FSC539|2504854509 FSC200|2504746335 FSC775|2504872209 FSC774|2504870576 FSC769|2504858023 FDC178|2504880268
Ftu1014: 3523|651144902 FSC039|2504838845 FSC037|2504836412 FSC154|2504845859 GA99-3548|647556823 U112|639752866 GA99-3549|647553788 FSC454|2504851588 FSC145|2504841831 ATCC25017|641557233 ATCC25015|2505270080 FSC595|2513054075 FSC159|2504849008 FSC160|2504849894 FTG|643152943 FTE|642882220 FSC771|2504863499 FSC772|2504864537 FSC770|2504859904 FSC846|2504877916 FSC775|2504871636 FSC774|2504870294 FDC178|2504879863 FSC769|2504857783 FSC021|2504834556 FSC148|2504843783 FSC539|2504853029 MI001730|2505264399 OR96246|2505261499 MA00-2987|2505272228 FTA|640891396 RC503|2505266095 FSC208|2505273284 FSC200|2504746203 LVS|640732433 FSC054|2504839598 FSC230|2505258760 FSC845|2504876132 OR96246|2505261498 OSU18|640741763 RC503|2505266096 SCHUS4|640740493 FSC208|2505273285 FSC200|2504746202 LVS|640732432 FSC230|2505258759 MI001730|2505264398 FTA|640891395 MA00-2987|2505272229 FSC539|2504853028 FSC769|2504857784 FSC846|2504877917 FSC775|2504871637 FSC774|2504870293 FSC772|2504864536 FDC178|2504879862 FSC054|2504839596 FSC230|2505258758 FSC148|2504843784 FSC021|2504834555 FSC054|2504839597 FSC198|640742785
Ftu1015: 3523|651145646 FSC454|2504852173 FTG|643153964 FSC160|2504850650 FTE|642881928 U112|639753657 FSC595|2513055282 GA99-3548|647557594 FSC159|2504848767 FSC145|2504842309 ATCC25017|641556414 FSC039|2504837634 FSC037|2504836080 FSC772|2504863617 ATCC25015|2505269263 FSC198|640742710 SCHUS4|640740417 OSU18|640741844 FSC769|2504857914 FSC846|2504878074 FSC775|2504872475 FSC774|2504869879 FDC178|2504878972 FSC033|647551442 FSC148|2504845022 LVS|640732479 FTA|640891954 FSC154|2504847087 FSC021|2504833814 MA00-2987|2505270597 FSC054|2504840677 FSC230|2505258712 RC503|2505265111 FSC208|2505272670 FSC200|2504746753 MI001730|2505263033 FSC539|2504852960 OR96246|2505260820 FSC771|2504861494 FSC770|2504860727 FSC154|2504847088 FSC846|2504878075 FSC775|2504872474 FSC774|2504869878 OR96246|2505260822 RC503|2505265113 FSC769|2504858154 MA00-2987|2505270599 MI001730|2505263035 LVS|640732477 FSC770|2504860725 FSC771|2504861496 FTA|640891952 FSC200|2504746751 FSC208|2505272672 FSC539|2504852962 FSC230|2505258714 FSC769|2504858153 FSC148|2504845024 FSC054|2504840679 FSC021|2504833812 FDC178|2504878973
Ftu1016: 3523|651145647 GA99-3548|647557595 FSC595|2513055283 GA99-3549|647554555 U112|639753658 FSC159|2504848766 FTE|642881929 FTG|643153965 FSC454|2504852172 FSC160|2504850651 FSC198|638059573 FSC054|2504840676 FSC230|2505258711 MA00-2987|2505270596 SCHUS4|637614069 FSC033|647551441 ATCC25017|641556413 FSC039|2504837633 FSC154|2504847089 FSC037|2504836079 ATCC25015|2505269262 FSC145|2504842308 OSU18|640741845 FSC772|2504863618 RC503|2505265110 FSC208|2505272669 FSC539|2504852959 FSC200|2504746754 OR96246|2505260819 FTA|640891955 URFT1|647003789 LVS|637908228 MI001730|2505263032 FDC178|2504878975 FSC148|2504845019 FSC775|2504872472 FSC846|2504878078 FSC774|2504869875 FSC769|2504858150 FSC021|2504833816 FSC771|2504861491 FSC770|2504860730 OR96246|2505260818 RC503|2505265109 URFT1|647003788 MI001730|2505263031 LVS|637908229 FSC021|2504833817 FSC770|2504860729 FSC771|2504861492 FSC846|2504878077 FSC774|2504869876 FSC772|2504863619 FTA|640891956 FSC775|2504871703 FSC769|2504858151 FSC200|2504746755 FSC208|2505272668 FSC539|2504852958 FDC178|2504878976 FSC148|2504845020
Ftu1017: 3523|651145716 FSC454|2504852708 FSC160|2504850713 FSC159|2504848706 FSC054|2504840198 FSC595|2513055335 FTG|643154026 GA99-3549|647554610 FSC198|638059514 FTA|640892021 GA99-3548|647557655 RC503|2505266292 FSC208|2505273535 URFT1|647003076 FSC539|2504853219 FSC200|2504746820 LVS|637908287 MI001730|2505263384 MA00-2987|2505270529 SCHUS4|637614010 OSU18|638147640 OR96246|2505261597 FSC033|647552936 FTE|642881991 FSC022|647555237 U112|639753718 FSC148|2504843475 FSC147|641732591 FSC021|2504834100 FSC230|2505258647 3523|651145717 FSC454|2504852707 FTE|642881992 U112|639753719 FSC160|2504850714 FSC159|2504848705 FSC198|638059513 FSC054|2504840199 MA00-2987|2505270528 SCHUS4|637614009 FSC033|647552935 FSC595|2513055334 GA99-3549|647554611 FSC148|2504843476 FSC147|641732590 FSC021|2504834099 FSC022|647555236 RC503|2505266293 FSC208|2505273534 URFT1|647003075 FSC539|2504853218 FSC200|2504746821 LVS|637908288 MI001730|2505263385 OSU18|638147641 OR96246|2505261598 FTG|643154027 GA99-3548|647557656 FTA|640892022 FSC845|2504875891
Ftu1018: 3523|651144852 FSC454|2504851518 GA99-3548|647556872 FSC054|2504839659 FSC230|2505258824 FTG|643152997 FSC160|2504849738 FSC159|2504848203 GA99-3549|647553862 FSC595|2513055019 FTE|642882273 U112|639752917 FSC198|638060411 MA00-2987|2505272282 SCHUS4|637614906 FSC033|647552073 FSC772|2504864958 FSC154|2504845906 ATCC25015|2505270034 ATCC25017|641557178 FSC039|2504837895 FSC037|2504835778 FSC145|2504841879 FDC178|2504880427 FSC148|2504843560 FSC846|2504878453 FSC775|2504872275 FSC774|2504870300 FSC769|2504858735 FSC021|2504835419 FSC771|2504863586 FSC770|2504859853 MI001730|2505262830 FTA|640891338 RC503|2505265816 FSC208|2505273506 FSC200|2504746141 LVS|637907705 FSC539|2504854368 OR96246|2505261894 OR96246|2505261893 RC503|2505265817 URFT1|647004190 OSU18|640741756 FSC771|2504863587 FSC770|2504859852 MI001730|2505262831 LVS|637907704 FTA|640891336 FSC846|2504878452 FSC775|2504872274 FSC774|2504870301 FSC770|2504860449 FSC200|2504746140 FSC539|2504854367 FSC208|2505273507 FSC769|2504858736 FSC021|2504835418 FSC148|2504843562
Ftu1019: 3523|651145007 FSC454|2504852629 FTE|642882361 U112|639753002 FTG|643153084 FSC159|2504848115 FSC198|638060000 MA00-2987|2505271771 SCHUS4|637614495 FSC033|647551686 FSC595|2513055120 GA99-3548|647556952 GA99-3549|647553924 FSC054|2504840341 FSC230|2505258536 FSC160|2504849633 FSC148|2504844952 FSC147|641733458 FSC021|2504834885 FSC022|647555603 FTA|640891127 URFT1|647004292 MI001730|2505262483 OSU18|638146966 OR96246|2505261165 FSC539|2504854038 RC503|2505266032 FSC208|2505274017 FSC200|2504745925 LVS|637907525 FSC845|2504876499 ATCC25017|641557079 FSC039|2504837795 FSC037|2504835678 3523|651145056 FSC454|2504852676 GA99-3548|647556762 FSC595|2513054972 GA99-3549|647553732 U112|639752806 FSC160|2504849558 FSC159|2504848452 FTE|642882158 FTG|643152882 ATCC25017|641557101 FSC039|2504837818 FSC037|2504835701 FSC154|2504845986 FSC771|2504863257 FSC770|2504861138 FSC145|2504841960 ATCC25015|2505269943 FSC845|2504876422 FSC846|2504878334 FSC775|2504872212 FSC774|2504870573 FDC178|2504880265 FSC772|2504865064 FSC769|2504858026
Ftu1020: LVS|637907940 LVS|637907944 3523|651144556 FSC454|2504850952 FTE|642881113 FSC595|2513055186 U112|639752711 FTG|643152787 FSC159|2504848655 GA99-3549|647553645 FSC054|2504840934 FSC230|2505260048 FSC198|638060698 SCHUS4|637615194 FSC033|647552493 MA00-2987|2505270709 GA99-3548|647556680 FSC160|2504849825 ATCC25017|641555545 FSC039|2504838219 FSC037|2504836193 FSC154|2504846255 FSC145|2504841594 ATCC25015|2505270314 FSC021|2504834012 FSC208|2505273253 FSC200|2504746430 FSC539|2504854724 FTA|640891624 MI001730|2505264102 URFT1|647003406 OR96246|2505260903 RC503|2505265905 FSC148|2504845070 FSC771|2504862688 FSC770|2504859487 FSC769|2504858078 OR96246|2505260904 RC503|2505265906 URFT1|647003405 OR96246|2505261756 RC503|2505266352 MI001730|2505264103 MI001730|2505264243 LVS|637907939 LVS|637907943 LVS|637907946 FTA|640891627 FSC200|2504746429 FSC208|2505273254 FSC539|2504854723 FTA|640891623 FSC200|2504746432 FSC208|2505274385 FSC539|2504853125 FSC148|2504845069 FSC021|2504835593 FSC021|2504835594
Ftu1021: 3523|651144184 FSC454|2504852326 FSC145|2504842853 U112|639752317 FTE|642881659 FSC160|2504849346 FTG|643154086 GA99-3548|647556297 FSC595|2513054861 FSC159|2504847989 GA99-3549|647553246 ATCC25015|2505268836 ATCC25017|641555951 FSC039|2504839406 FSC037|2504837526 FSC154|2504846920 FSC846|2504878720 FSC774|2504869169 FDC178|2504879026 FSC769|2504858810 FSC775|2504870822 FSC198|640742734 SCHUS4|640740442 FSC771|2504862092 FSC770|2504859186 FSC054|2504841045 FSC230|2505260080 MA00-2987|2505271568 FSC772|2504863924 FSC022|647555918 FSC021|2504835128 RC503|2505265587 FSC539|2504854231 FSC200|2504746257 LVS|637907800 OR96246|2505261148 FSC208|2505273813 MI001730|2505263895 OSU18|640741771 FTA|640891452 URFT1|647004167 FSC148|2504844647 OR96246|2505261147 RC503|2505265586 URFT1|647004166 MA00-2987|2505271569 MI001730|2505262435 LVS|637907801 FTA|640891451 FSC772|2504863925 FSC200|2504746258 FSC208|2505273812 FSC539|2504854232 FSC230|2505260079 FSC022|647555919 FSC054|2504841046 FSC148|2504844648 FSC021|2504835127
Ftu1022: 3523|651144270 FSC454|2504851668 FSC145|2504842954 ATCC25017|641555860 FSC039|2504838521 FSC037|2504836514 FTG|643154181 ATCC25015|2505268740 FSC154|2504846828 FTE|642881757 U112|639752409 GA99-3549|647553347 FSC595|2513054728 FSC160|2504849439 FSC021|2504835350 FSC022|647555317 FSC159|2504847525 MI001730|2505264098 OSU18|638146415 FTA|640890409 RC503|2505264971 FSC208|2505273714 URFT1|647003138 FSC200|2504745206 LVS|637906927 FSC198|638060276 GA99-3548|647556393 SCHUS4|637614771 FSC033|647551942 MA00-2987|2505272115 OR96246|2505261432 FSC148|2504845244 FSC771|2504862203 FSC770|2504859296 FSC772|2504864866 FSC054|2504840808 FSC230|2505260371 FSC846|2504878250 FSC775|2504871260 FSC774|2504870016 FDC178|2504880188 FSC769|2504858517 FSC539|2504854428 FSC770|2504859295 FSC771|2504862202 OR96246|2505261433 FSC846|2504878252 FSC775|2504871262 FSC774|2504870014 FSC772|2504864868 FSC769|2504858515 FSC148|2504845245 FSC539|2504854429 FDC178|2504880190 FSC230|2505260370 FSC054|2504840809 FSC771|2504862201 FSC539|2504854430
Ftu1023: 3523|651145015 FSC454|2504852637 FSC160|2504850874 FTG|643153092 FSC159|2504848107 GA99-3548|647556960 FTE|642882370 U112|639753011 FSC595|2513055128 GA99-3549|647553933 FSC154|2504846544 ATCC25015|2505269920 ATCC25017|641557071 FSC039|2504837787 FSC037|2504835670 FSC145|2504841989 FSC771|2504863220 FSC770|2504861102 OSU18|640741723 FTA|640891115 FSC208|2505274029 FSC200|2504745913 LVS|637907519 MI001730|2505262471 URFT1|647004298 FSC539|2504854050 OR96246|2505261177 FSC021|2504834874 FSC022|647555597 FSC148|2504844942 RC503|2505266046 FSC054|2504840351 FSC230|2505259879 FSC198|638059992 MA00-2987|2505271761 SCHUS4|637614487 FSC033|647551679 FSC845|2504876377 FSC208|2505274030 FSC200|2504745912 LVS|637907518 MI001730|2505262470 OSU18|638146960 FSC148|2504844941 FTA|640891114 FSC539|2504854051 OR96246|2505261178 SCHUS4|637614488 RC503|2505266045 FSC198|638059993 FSC230|2505259878 MA00-2987|2505271762 RC503|2505266044 FSC770|2504861103 FSC771|2504863221 FSC022|647555596 FSC054|2504840350 FSC021|2504834873
Ftu1024: 3523|651145508 FSC454|2504851837 GA99-3548|647557471 FSC160|2504849132 FTG|643153269 FSC595|2513053798 FSC159|2504848914 FTE|642880823 U112|639753522 FSC145|2504843232 GA99-3549|647554432 FSC148|2504843702 FSC198|638060948 MA00-2987|2505271053 SCHUS4|637615443 FSC033|647552745 FSC054|2504841444 FSC230|2505258941 FSC021|2504835607 OSU18|640741651 RC503|2505265022 FSC208|2505274578 FSC539|2504854631 FSC200|2504745418 MI001730|2505262526 OR96246|2505262157 FSC022|647555037 LVS|637907106 FSC771|2504863459 FSC770|2504861388 FTA|640890618 FSC033|647552744 FSC198|638060947 MA00-2987|2505271052 SCHUS4|637615442 FSC054|2504841445 FSC230|2505258942 OSU18|638146584 FSC148|2504843701 FSC771|2504863458 FSC770|2504861387 RC503|2505265024 FSC208|2505274576 FSC539|2504854629 LVS|637907104 MI001730|2505262528 OR96246|2505262155 FTA|640890615 FSC200|2504745416 OR96246|2505262156 RC503|2505265023 MI001730|2505262527 LVS|637907105 FTA|640890616 FSC200|2504745417 FSC208|2505274577 FSC539|2504854630 FSC021|2504835606
Ftu1025: 3523|651145079 FSC454|2504852084 FTG|643152858 FSC198|638060012 MA00-2987|2505271787 SCHUS4|637614507 FSC033|647551696 FTE|642882137 FSC595|2513055461 U112|639752786 FSC054|2504840494 FSC230|2505260345 FSC160|2504849576 FSC159|2504847969 GA99-3549|647553713 GA99-3548|647556744 FSC148|2504844325 FSC147|641733567 FSC845|2504876859 FSC145|2504841610 FSC154|2504846270 ATCC25015|2505270297 ATCC25017|641555527 FSC039|2504838889 FSC037|2504836909 FSC771|2504862670 FSC770|2504859505 FSC021|2504834475 RC503|2505266159 FSC208|2505274328 FSC539|2504853568 FSC200|2504746288 MI001730|2505264310 OR96246|2505260564 FTA|640891485 LVS|637907825 OSU18|640741776 FSC846|2504877546 FSC775|2504871123 FSC774|2504869181 FSC769|2504857429 FDC178|2504879412 FSC772|2504864109 OR96246|2505260563 RC503|2505266158 MI001730|2505264309 LVS|637907826 FSC200|2504746289 FTA|640891486 FSC208|2505274329 FSC539|2504853569 FSC846|2504877547 FSC775|2504871124 FSC774|2504869182 FSC769|2504857430 FDC178|2504879411 FSC021|2504834476
Ftu1026: 3523|651145558 FSC454|2504851888 FSC148|2504845283 FSC147|641732748 FSC595|2513054006 GA99-3549|647554480 FTG|643153216 FSC160|2504850557 FSC159|2504847721 FTE|642880876 U112|639753573 FSC054|2504841354 FSC198|638059826 SCHUS4|637614321 FSC033|647551541 GA99-3548|647557516 FSC022|647555906 FSC021|2504835514 ATCC25017|641556522 FSC039|2504837745 FSC037|2504837098 FSC145|2504842421 FDC178|2504879239 FSC154|2504846975 FSC772|2504863881 ATCC25015|2505269377 FSC846|2504877334 FSC775|2504870910 FSC774|2504868990 FSC769|2504857194 URFT1|647004548 FTA|640891433 RC503|2505265231 FSC539|2504854684 FSC200|2504746239 LVS|637907783 MI001730|2505264071 OR96246|2505262377 MA00-2987|2505271552 FSC208|2505274535 FSC771|2504861627 FSC770|2504860178 OR96246|2505262378 URFT1|647004547 RC503|2505265230 OSU18|640741769 MA00-2987|2505271551 MI001730|2505264070 LVS|637907784 FSC770|2504860177 FSC771|2504861626 FTA|640891434 FSC770|2504860179 FSC771|2504861628 FSC200|2504746240 FSC208|2505274534 FSC539|2504854683
Ftu1027: 3523|651145793 FSC160|2504850789 FSC145|2504842609 FSC454|2504851554 FSC154|2504845675 GA99-3549|647552979 GA99-3548|647557724 FSC159|2504849061 FTG|643153876 FTE|642881444 U112|639753788 FSC595|2513055482 ATCC25015|2505269130 FSC054|2504840605 FSC230|2505260054 FSC148|2504844158 FSC021|2504834601 FSC022|647554771 FSC147|641732576 OSU18|640741577 FSC772|2504863759 FSC846|2504877112 FSC775|2504871918 FSC774|2504870448 FDC178|2504880082 FSC769|2504859016 FTA|640890129 RC503|2505265419 FSC208|2505273449 FSC539|2504853643 FSC200|2504744922 LVS|640732307 MI001730|2505263935 OR96246|2505261697 FSC037|2504837389 FSC039|2504839265 ATCC25017|641556263 FSC771|2504863026 FSC770|2504860636 MA00-2987|2505271283 FSC198|640742875 SCHUS4|640740583 FSC845|2504876058 OR96246|2505261698 RC503|2505265420 MA00-2987|2505271284 LVS|640732306 MI001730|2505263934 FTA|640890128 FSC770|2504860637 FSC771|2504863025 FSC200|2504744921 FSC208|2505273448 FSC539|2504853642 FSC037|2504836653 FSC039|2504838639 ATCC25017|641556265
Ftu1028: 3523|651144027 FSC454|2504851773 U112|639752164 FSC595|2513054442 FSC159|2504848308 FSC160|2504850318 FTE|642881592 FTG|643153745 ATCC25017|641556117 FSC039|2504839345 FSC037|2504837379 FSC154|2504845530 FSC145|2504842745 ATCC25015|2505268995 FSC846|2504877953 FSC775|2504871761 FSC774|2504869706 FDC178|2504879887 FSC769|2504858955 FSC772|2504864604 GA99-3548|647557851 GA99-3549|647553101 FSC021|2504835244 FSC539|2504854326 MI001730|2505264291 FSC208|2505273488 OSU18|638146129 RC503|2505265471 URFT1|647003195 FSC200|2504744833 LVS|637906603 OR96246|2505260769 FSC022|647554702 FSC771|2504863183 FSC770|2504860479 FSC033|647552822 MA00-2987|2505271174 FSC198|640742861 SCHUS4|640740569 FSC054|2504840691 FSC148|2504844225 FSC230|2505260321 FSC846|2504877952 FSC775|2504871762 FSC774|2504869705 FSC769|2504858954 FSC772|2504864605 FSC033|647552864 FSC198|640742871 SCHUS4|640740579 MA00-2987|2505271246 FSC054|2504841200 FSC148|2504844859 FSC145|2504842744 FSC154|2504845531 ATCC25015|2505268996
Ftu1029: 3523|651145215 FSC454|2504851157 FSC160|2504850491 FSC595|2513055545 GA99-3549|647553512 FTE|642880981 U112|639752583 FSC159|2504848528 FTG|643152659 GA99-3548|647556547 FSC054|2504839791 FSC230|2505258594 FSC198|638059904 MA00-2987|2505271650 SCHUS4|637614399 FSC033|647551600 FSC148|2504844502 FTA|640891779 FSC022|647556053 LVS|637908083 RC503|2505265745 FSC208|2505274462 FSC539|2504854022 FSC200|2504746587 MI001730|2505264196 OR96246|2505261128 FSC021|2504834199 ATCC25017|641556181 FSC039|2504839280 FSC037|2504837314 FSC154|2504845594 FSC145|2504842684 FSC846|2504877160 FSC775|2504870791 FSC774|2504868825 FDC178|2504879098 FSC769|2504857114 ATCC25015|2505269055 FSC772|2504863864 FSC771|2504863111 FSC770|2504860551 OR96246|2505261129 RC503|2505265744 OSU18|640741819 FSC771|2504863112 FSC770|2504860550 FSC148|2504844503 FTA|640891778 FSC208|2505274461 FSC539|2504854023 FSC200|2504746586 LVS|637908082 MI001730|2505264195 FSC021|2504834200 FSC022|647556052 FSC772|2504863863
Ftu1030: 3523|651145317 FSC454|2504851403 GA99-3548|647557285 GA99-3549|647554255 FSC160|2504849784 FSC159|2504847636 FTE|642881412 U112|639753341 FTG|643153696 FSC595|2513054631 FSC198|640742816 SCHUS4|640740524 OSU18|640741754 FSC154|2504846028 FSC054|2504840776 MA00-2987|2505270679 FSC033|647552469 ATCC25017|641556816 FSC039|2504838956 FSC037|2504836975 FSC230|2505260453 FSC021|2504834801 FSC022|647555895 FTA|640891302 RC503|2505264912 FSC208|2505273923 URFT1|647004075 FSC539|2504853862 FSC200|2504746107 LVS|640732424 OR96246|2505260690 FSC145|2504843310 ATCC25015|2505269674 FSC148|2504844541 FDC178|2504880505 FSC846|2504877057 FSC775|2504870752 FSC774|2504868741 FSC769|2504857182 FSC772|2504864772 MI001730|2505263928 FSC771|2504862367 FSC770|2504859948 FSC846|2504877058 FSC775|2504870751 FSC774|2504868742 FSC769|2504857183 FSC772|2504864771 FSC771|2504862365 FSC770|2504859950 FSC148|2504844542 FSC770|2504859951 FSC771|2504862364 MI001730|2505263927 FSC769|2504857920 FDC178|2504880504
Ftu1031: FSC033|647551727 FSC198|638060044 FTA|640890982 RC503|2505264470 FSC148|2504844034 FSC054|2504840918 FSC230|2505259258 FSC208|2505274186 URFT1|647003675 FSC539|2504852911 FSC200|2504745777 LVS|637907403 MI001730|2505263120 MA00-2987|2505271830 SCHUS4|637614539 FSC147|641733083 OR96246|2505260916 FTG|643153468 FSC154|2504846477 FSC145|2504842056 FSC039|2504837953 FSC037|2504837616 FSC772|2504864927 FSC846|2504878178 FSC775|2504871734 FSC774|2504870320 FSC769|2504857869 GA99-3548|647557067 FSC160|2504849963 FSC159|2504848416 OR96246|2505260915 RC503|2505264469 URFT1|647003674 FSC159|2504848415 FSC771|2504862822 FSC770|2504861053 FSC160|2504849964 GA99-3548|647557068 FSC208|2505274185 FSC539|2504852912 FSC200|2504745776 MI001730|2505263119 FTA|640890981 LVS|637907402 FTG|643153469 ATCC25015|2505270208 ATCC25017|641555427 FSC039|2504837954 FSC037|2504837617 FDC178|2504880388 FSC021|2504833802 FSC770|2504861054 FSC771|2504862823 FSC772|2504864928 ATCC25017|641555426 FSC021|2504833801
Ftu1032: 3523|651144269 FSC454|2504851667 ATCC25015|2505268741 FSC160|2504849438 FSC595|2513054729 GA99-3549|647553346 FSC054|2504840807 FSC230|2505260372 FSC198|638060275 MA00-2987|2505272114 SCHUS4|637614770 FSC033|647551941 FTG|643154180 FSC159|2504847526 FSC145|2504842953 GA99-3548|647556392 FSC154|2504846829 FTE|642881756 U112|639752408 FSC148|2504845246 FSC147|641732876 ATCC25017|641555861 FSC039|2504838520 FSC037|2504836515 OSU18|640741618 FSC022|647555316 FSC021|2504835351 FSC772|2504864865 FSC846|2504878248 FSC775|2504872369 FSC774|2504870018 FDC178|2504880186 FSC769|2504858519 FSC771|2504862200 FSC770|2504859294 FTA|640890407 RC503|2505264969 FSC208|2505273716 URFT1|647003140 FSC539|2504854432 FSC200|2504745204 LVS|637906925 MI001730|2505264100 OR96246|2505261435 OR96246|2505261434 RC503|2505264970 URFT1|647003139 MI001730|2505264099 LVS|637906926 FSC770|2504859293 FSC771|2504862199 FTA|640890408 FSC200|2504745205 FSC208|2505273715 FSC539|2504854431
Ftu1033: 3523|651144832 FSC454|2504851412 FTE|642882284 U112|639752928 FTG|643153008 GA99-3549|647553851 FSC160|2504850102 FSC595|2513055039 GA99-3548|647556883 FSC159|2504848192 FSC154|2504845919 ATCC25017|641557167 FSC039|2504837884 FSC037|2504835767 FSC145|2504841892 ATCC25015|2505270011 FSC198|638060420 SCHUS4|637614915 MA00-2987|2505272296 FSC033|647552082 FSC054|2504839671 FSC230|2505258836 FSC148|2504843548 FSC771|2504863609 FSC770|2504859830 FSC021|2504835053 FSC022|647555663 RC503|2505266218 FSC208|2505273049 FSC539|2504853669 FSC200|2504746003 MI001730|2505262916 OR96246|2505261619 LVS|637907590 FTA|640891202 FTA|640891201 OR96246|2505261616 RC503|2505266215 OR96246|2505261617 OSU18|640741736 RC503|2505266216 MI001730|2505262918 MI001730|2505262919 LVS|637907591 LVS|637907592 FSC770|2504859831 FSC771|2504863608 FSC200|2504746005 FSC208|2505273047 FSC539|2504853667 FSC200|2504746006 FSC208|2505273046 FSC539|2504853666 FSC022|647555662 FSC021|2504835055
Ftu1034: 3523|651145135 FSC454|2504852030 FTG|643153551 FTE|642881265 U112|639753196 GA99-3548|647557141 FSC595|2513054241 FSC160|2504850045 GA99-3549|647554116 MI001730|2505263479 OSU18|638146793 FSC022|647555430 FSC021|2504834329 FSC539|2504853420 OR96246|2505260647 FTA|640890871 URFT1|647003368 FSC154|2504846469 ATCC25015|2505270216 FSC145|2504842064 FSC772|2504864939 RC503|2505265891 FSC208|2505274439 FSC200|2504745669 LVS|637907325 FSC846|2504878169 FSC775|2504871743 FSC774|2504870311 FDC178|2504880379 FSC769|2504857860 FSC198|638060569 MA00-2987|2505272506 SCHUS4|637615064 FSC033|647552233 FSC054|2504841392 FSC230|2505259973 ATCC25017|641555437 FSC039|2504838970 FSC037|2504836990 FSC159|2504847651 FSC148|2504844456 FSC771|2504862831 FSC770|2504861062 FSC845|2504876180 FSC771|2504862832 FSC770|2504861063 FSC159|2504847652 FSC230|2505259972 FSC771|2504862833 FSC770|2504861064 FSC054|2504841391 FSC037|2504837625 FSC039|2504837962 FSC148|2504845086 ATCC25017|641555435
Ftu1035: 3523|651145343 FSC454|2504852555 FTG|643153426 FSC595|2513053751 GA99-3549|647554274 FSC160|2504849292 GA99-3548|647557310 FSC159|2504847412 U112|639753367 FTE|642880665 URFT1|647003114 FSC198|640742821 SCHUS4|640740528 FSC022|647555183 FSC154|2504847192 ATCC25015|2505269651 ATCC25017|641556791 FSC039|2504839231 FSC037|2504837202 FSC145|2504843148 MA00-2987|2505270797 FSC033|647552545 OSU18|640741751 FSC021|2504834683 FSC539|2504853766 MI001730|2505262437 OR96246|2505261486 RC503|2505264668 FSC208|2505273179 FSC200|2504746076 LVS|637907648 FSC148|2504843630 FSC772|2504864553 FSC846|2504878002 FSC769|2504858334 FSC775|2504871416 FSC774|2504870065 FSC771|2504861910 FSC770|2504859788 FSC054|2504840639 FSC230|2505259223 FTA|640891272 FDC178|2504879934 LVS|637907647 FSC770|2504859789 FSC846|2504878003 FSC775|2504871417 FSC774|2504870064 FSC772|2504864554 FSC771|2504861909 FSC769|2504858333 FSC148|2504844246 FDC178|2504879935 FDC178|2504879936 FSC148|2504843629
Ftu1036: 3523|651145753 FSC454|2504851883 FSC595|2513055300 FTG|643154060 FSC230|2505258608 FSC160|2504850746 FSC148|2504843858 FSC147|641733915 FTE|642882024 U112|639753751 GA99-3548|647557688 FSC054|2504840252 FSC159|2504848432 FSC021|2504834017 FSC198|638061092 MA00-2987|2505271238 SCHUS4|637615586 FSC033|647552861 FSC022|647555206 ATCC25017|641556302 FSC039|2504838557 FSC037|2504836571 FSC154|2504847104 ATCC25015|2505269162 FSC145|2504842205 FSC769|2504857327 FSC846|2504878693 FSC774|2504870535 FDC178|2504880666 FSC775|2504872540 RC503|2505266344 FSC208|2505273124 FSC200|2504746868 LVS|637908324 MI001730|2505263291 FSC539|2504853153 FTA|640892067 URFT1|647004688 OR96246|2505262401 RC503|2505266345 FSC208|2505273125 FSC200|2504746869 LVS|637908325 MI001730|2505263292 FSC771|2504862416 FSC770|2504860103 FSC772|2504864682 FSC771|2504862417 FSC770|2504860102 FSC769|2504858174 FSC846|2504877705 FSC775|2504871469 FSC774|2504869612 OR96246|2505262043 FDC178|2504879688
Ftu1037: FSC147|641733433 FSC147|641733938 OSU18|638146205 OSU18|638147079 SCHUS4|637615246 SCHUS4|637615569 MA00-2987|2505270764 MA00-2987|2505270787 LVS|637906698 LVS|637907653 FSC200|2504744950 FSC200|2504746084 FSC022|647554917 FSC022|647555187 FTA|640890156 FTA|640891280 FSC198|638060751 FSC198|638061075 3523|651145338 FSC454|2504852550 FSC054|2504840410 FTE|642880658 FSC230|2505259425 U112|639753363 FSC160|2504849297 FSC159|2504847417 GA99-3548|647557305 FSC021|2504834531 FSC595|2513053746 FTG|643153432 RC503|2505265199 FSC208|2505273388 URFT1|647003998 FSC539|2504853625 MI001730|2505263723 OR96246|2505262089 FSC033|647552540 FSC148|2504843927 FSC154|2504847187 FSC145|2504843153 ATCC25015|2505269656 ATCC25017|641556796 FSC039|2504839236 FSC037|2504837197 FSC772|2504864427 FSC846|2504877853 FSC775|2504871505 FSC774|2504869538 FDC178|2504879770 FSC769|2504857409 FSC771|2504861917 FSC770|2504859781 GA99-3549|647554270 FSC845|2504876337
Ftu1038: FSC147|641733434 FSC147|641733939 OSU18|638146204 OSU18|638147078 SCHUS4|637615247 SCHUS4|637615570 FSC022|647554916 FSC022|647555186 FSC198|638060752 FSC198|638061076 3523|651145339 FSC454|2504852551 FSC021|2504834530 FTA|640891279 FTA|640890155 RC503|2505265198 FSC208|2505273389 URFT1|647003999 FSC539|2504853624 FSC200|2504746083 FSC200|2504744949 LVS|637907652 LVS|637906697 MI001730|2505263722 OR96246|2505262088 FSC148|2504843928 FSC054|2504840409 MA00-2987|2505270788 MA00-2987|2505270765 FSC033|647552541 GA99-3548|647557306 FTE|642880659 FSC595|2513053747 U112|639753364 FTG|643153431 FSC160|2504849296 FSC159|2504847416 FSC230|2505259426 FSC145|2504843152 FSC154|2504847188 FSC772|2504864426 FSC771|2504861916 FSC770|2504859782 ATCC25017|641556795 FSC039|2504839235 FSC037|2504837198 ATCC25015|2505269655 FSC846|2504877852 FSC775|2504871506 FSC774|2504869537 FDC178|2504879769 FSC769|2504857408 GA99-3549|647554271 FSC845|2504876336
Ftu1039: 3523|651144640 FSC454|2504851031 FTE|642882111 U112|639752762 FTG|643152831 FSC595|2513055243 GA99-3548|647556722 FSC160|2504850145 FSC159|2504847945 GA99-3549|647553691 FSC148|2504843891 FSC054|2504840131 FSC230|2505259531 FSC147|641733151 FSC845|2504876257 FSC198|638060178 SCHUS4|637614673 FSC033|647551850 MA00-2987|2505271997 FSC154|2504845759 ATCC25015|2505269892 FSC145|2504841726 ATCC25017|641557045 FSC039|2504838186 FSC037|2504836118 FSC771|2504862529 FSC770|2504859647 FSC772|2504865498 FSC846|2504878851 FSC774|2504870609 FDC178|2504879346 FSC769|2504857149 FSC775|2504872634 FTA|640891512 RC503|2505264466 FSC208|2505273079 URFT1|647003491 FSC539|2504853947 FSC200|2504746317 LVS|637907845 MI001730|2505264162 OR96246|2505261719 FTA|640891511 RC503|2505264465 FSC208|2505273080 URFT1|647003492 FSC200|2504746316 LVS|637907844 MI001730|2505264161 OR96246|2505261720 OSU18|640741784 FSC539|2504853946 FSC775|2504872635 FSC021|2504834895
Ftu1040: 3523|651144770 FSC595|2513054701 GA99-3549|647554017 FTE|642882454 U112|639753090 FSC054|2504841506 FSC230|2505259289 FTG|643153175 FSC160|2504849925 FSC148|2504844834 FSC198|638060072 MA00-2987|2505271863 SCHUS4|637614567 FSC033|647551753 FSC147|641733107 FSC145|2504841667 FSC039|2504838677 FSC037|2504836691 FSC154|2504846327 ATCC25015|2505269835 FSC846|2504877942 FSC775|2504871966 FSC774|2504869636 FDC178|2504880551 FSC769|2504857752 FSC772|2504864517 OSU18|640741707 ATCC25017|641556983 FTA|640891011 RC503|2505264503 FSC208|2505272966 URFT1|647003703 FSC539|2504852880 FSC200|2504745808 LVS|637907431 MI001730|2505263151 OR96246|2505260947 FSC021|2504833771 FSC159|2504847866 FSC771|2504862607 FSC770|2504859568 FSC454|2504852202 OR96246|2505260946 RC503|2505264502 URFT1|647003702 FSC159|2504847867 MI001730|2505263150 LVS|637907430 FTA|640891010 FSC200|2504745807 FSC208|2505272965 FSC539|2504852881 FSC454|2504852132 ATCC25017|641556982
Ftu1041: 3523|651145011 FSC454|2504852633 GA99-3548|647556956 FTE|642882365 GA99-3549|647553928 U112|639753006 FTG|643153088 FSC159|2504848111 FSC595|2513055124 FSC160|2504849629 ATCC25017|641557075 FSC039|2504837791 FSC037|2504835674 ATCC25015|2505269925 FSC154|2504846549 FSC145|2504841984 FSC846|2504878647 FSC775|2504872486 FSC774|2504870416 FDC178|2504880589 FSC769|2504858944 FSC772|2504865237 FSC771|2504863226 FSC770|2504861108 FSC148|2504844947 FSC054|2504840345 FSC230|2505258532 MA00-2987|2505271767 RC503|2505266039 FSC208|2505274024 FSC200|2504745918 LVS|640732402 FSC539|2504854045 MI001730|2505262476 OR96246|2505261172 FTA|640891120 FSC021|2504834880 FSC845|2504876500 OR96246|2505261170 RC503|2505266037 OSU18|640741724 SCHUS4|640740460 MA00-2987|2505271766 MI001730|2505262478 LVS|640732404 FSC770|2504861107 FSC771|2504863225 FSC230|2505258531 FSC200|2504745920 FSC208|2505274022 FSC539|2504854043 FTA|640891122 FSC054|2504840346 FSC198|640742752
Ftu1042: 3523|651145216 FSC454|2504851158 FSC595|2513055546 FTG|643152658 GA99-3549|647553511 FSC159|2504848527 FTE|642880980 GA99-3548|647556546 U112|639752582 FSC160|2504850490 MA00-2987|2505271649 FSC033|647551599 FSC198|638059903 SCHUS4|637614398 ATCC25017|641555688 FSC039|2504839104 FSC037|2504836857 ATCC25015|2505270463 FSC145|2504843238 FSC154|2504846120 FSC148|2504844500 FSC054|2504839793 FSC230|2505258596 FSC772|2504864354 FSC774|2504869614 FSC846|2504877913 FSC769|2504857701 FSC775|2504871601 FDC178|2504879847 FSC771|2504863470 FSC770|2504861299 RC503|2505265746 FSC208|2505274463 URFT1|647004187 FSC539|2504854021 FSC200|2504746588 LVS|637908084 MI001730|2505264197 OR96246|2505261127 FSC021|2504834198 FSC022|647556054 OSU18|640741820 FTA|640891781 FSC770|2504861297 FSC771|2504863472 FSC772|2504864504 FSC846|2504877846 FSC775|2504871520 FSC774|2504869424 FSC769|2504857951 FDC178|2504879751 FSC230|2505258595 FSC054|2504839792 FSC148|2504844501
Ftu1043: 3523|651145463 ATCC25015|2505269522 FSC145|2504842514 FSC154|2504846664 ATCC25017|641556660 FSC039|2504838430 FSC037|2504835824 FSC454|2504851286 FTE|642880779 FSC595|2513053842 U112|639753478 FTG|643153313 GA99-3548|647557429 FSC159|2504847292 FSC160|2504849176 FSC021|2504834632 FSC022|647555079 RC503|2505265663 LVS|637907147 MI001730|2505263244 OSU18|638146624 FSC208|2505274243 FSC200|2504745469 URFT1|647003018 FSC539|2504853758 OR96246|2505262367 FTA|640890669 FSC846|2504878125 FSC775|2504870973 FSC774|2504869917 FSC769|2504858459 FDC178|2504879994 FSC054|2504839964 FSC230|2505260108 MA00-2987|2505270997 FSC772|2504864690 FSC198|640742841 SCHUS4|640740548 FSC148|2504843595 FSC771|2504861743 FSC770|2504860294 MA00-2987|2505270998 FSC230|2505260107 FSC772|2504864691 FSC846|2504878124 FSC775|2504870972 FSC774|2504869918 FSC770|2504860296 FSC771|2504861745 FSC772|2504864689 FSC769|2504858460 FDC178|2504879993 FSC054|2504839965 FSC148|2504843594
Ftu1044: 3523|651145726 FSC454|2504852698 GA99-3549|647554620 FTE|642882001 U112|639753728 FTG|643154036 GA99-3548|647557665 FSC595|2513055325 FSC160|2504850723 FSC159|2504848696 FSC148|2504843485 FSC147|641732582 FSC198|638059503 SCHUS4|637613999 FSC033|647552925 MA00-2987|2505270518 FSC054|2504840209 OSU18|640741846 FSC154|2504847130 ATCC25015|2505269186 FSC145|2504842232 ATCC25017|641556327 FSC039|2504839455 FSC037|2504837464 FDC178|2504879155 FSC846|2504877237 FSC775|2504870847 FSC774|2504868877 FSC769|2504857076 FSC230|2505258637 FSC772|2504863873 FSC770|2504860816 FSC771|2504861405 RC503|2505266304 FSC021|2504834089 FSC208|2505273523 FSC539|2504853208 FSC200|2504746832 MI001730|2505263395 OR96246|2505261608 FTA|640892032 URFT1|647003065 LVS|637908299 OR96246|2505261609 URFT1|647003064 RC503|2505266305 MI001730|2505263396 LVS|637908300 FTA|640892033 FSC772|2504863874 FSC200|2504746833 FSC208|2505273522 FSC539|2504853207 FSC021|2504834088
Ftu1045: 3523|651145755 FSC454|2504851885 FSC595|2513055298 GA99-3549|647554643 U112|639753753 FSC160|2504850748 FSC159|2504848434 FSC054|2504840250 FSC230|2505258606 FSC021|2504834015 FSC022|647555204 FSC148|2504843856 FSC147|641733917 GA99-3548|647557690 FSC198|638061094 MA00-2987|2505271240 SCHUS4|637615588 FSC033|647552863 FSC145|2504842203 ATCC25015|2505269160 ATCC25017|641556300 FSC039|2504838555 FSC037|2504836569 FSC154|2504847102 FTE|642882026 FTG|643154062 FSC846|2504878696 FSC775|2504872543 FSC774|2504870538 FDC178|2504880669 FSC769|2504857324 OSU18|640741855 FTA|640892072 RC503|2505266348 FSC208|2505273128 URFT1|647004685 FSC539|2504853158 FSC200|2504746872 LVS|637908328 OR96246|2505262406 MI001730|2505263295 FTA|640892071 RC503|2505266347 FSC208|2505273127 URFT1|647004686 FSC539|2504853157 FSC200|2504746871 LVS|637908327 MI001730|2505263294 OR96246|2505262405 FSC772|2504864227 FSC771|2504862419 FSC770|2504860100 FSC769|2504857518
Ftu1046: 3523|651145813 FTE|642881461 U112|639753802 FTG|643153860 GA99-3548|647557737 FSC159|2504849077 GA99-3549|647552994 FSC595|2513055497 FSC160|2504850773 RC503|2505265511 FSC208|2505272820 FSC200|2504746952 LVS|637908387 MI001730|2505262858 OSU18|638147716 FSC154|2504845648 ATCC25015|2505269102 FSC198|638061134 SCHUS4|637615628 FSC033|647552901 FTA|640892151 URFT1|647003899 FSC539|2504854093 FSC022|647554685 MA00-2987|2505271305 OR96246|2505261796 FSC021|2504834966 FSC148|2504844582 FSC147|641733959 ATCC25017|641556240 FSC039|2504838338 FSC037|2504836345 FSC145|2504842642 FSC054|2504840972 FSC230|2505259342 FSC454|2504852026 FSC846|2504877155 FSC775|2504870785 FSC774|2504868819 FSC769|2504857003 FSC772|2504865488 FDC178|2504879056 FSC771|2504863061 FSC770|2504860601 FSC845|2504876052 FSC845|2504876051 FSC846|2504877154 FSC775|2504870784 FSC774|2504868820 FDC178|2504879055 FSC769|2504857004 FSC770|2504860600 FSC771|2504863062 FSC772|2504865490
Ftu1047: FSC147|641733419 FSC147|641733924 OSU18|638146218 OSU18|638147093 SCHUS4|637615232 SCHUS4|637615555 LVS|637906712 LVS|637907667 FSC200|2504744964 FSC200|2504746098 FTA|640890170 FTA|640891294 FSC198|638060737 FSC198|638061061 3523|651145324 FSC454|2504852536 GA99-3548|647557291 FSC159|2504847431 FSC033|647552526 FSC054|2504840424 FSC230|2505259407 FSC022|647555201 FSC021|2504834545 FTE|642880644 U112|639753349 RC503|2505265608 FSC208|2505273374 URFT1|647003986 FSC539|2504853639 MI001730|2505263553 OR96246|2505262103 FTG|643153446 FSC160|2504849311 FSC595|2513053732 FSC148|2504843913 MA00-2987|2505270748 ATCC25015|2505269668 ATCC25017|641556808 FSC039|2504839248 FSC037|2504837185 FSC145|2504843165 FSC154|2504847175 FSC771|2504861929 FSC770|2504859769 FSC772|2504864439 FSC846|2504877865 FSC775|2504871493 FSC774|2504869550 FDC178|2504879782 FSC769|2504857421 GA99-3549|647554258 FSC845|2504876312 MA00-2987|2505270773
Ftu1048: FSC147|641733421 FSC147|641733926 OSU18|638146216 OSU18|638147091 SCHUS4|637615234 SCHUS4|637615557 MA00-2987|2505270751 MA00-2987|2505270775 LVS|637906710 LVS|637907665 FSC200|2504744962 FSC200|2504746096 FTA|640890168 FTA|640891292 FSC198|638060739 FSC198|638061063 3523|651145326 FSC454|2504852538 RC503|2505265606 FSC021|2504834543 FSC208|2505273376 URFT1|647003987 FSC539|2504853637 FSC022|647555199 MI001730|2505263735 OR96246|2505262101 FSC054|2504840422 FSC033|647552528 GA99-3548|647557293 FSC159|2504847429 FSC148|2504843915 FSC230|2505259410 FTE|642880646 FSC595|2513053734 U112|639753351 FTG|643153444 FSC160|2504849309 FSC846|2504877863 FSC775|2504871495 FSC774|2504869548 FDC178|2504879780 FSC769|2504857419 ATCC25017|641556806 FSC039|2504839246 FSC037|2504837187 FSC772|2504864437 FSC154|2504847177 FSC145|2504843163 ATCC25015|2505269666 FSC771|2504861927 FSC770|2504859771 FSC845|2504876310 GA99-3549|647554260
Ftu1049: FSC147|641733422 FSC147|641733927 OSU18|638146215 OSU18|638147090 SCHUS4|637615235 SCHUS4|637615558 MA00-2987|2505270752 MA00-2987|2505270776 LVS|637906709 LVS|637907664 FSC200|2504744961 FSC200|2504746095 FTA|640890167 FTA|640891291 FSC198|638060740 FSC198|638061064 3523|651145327 FSC454|2504852539 GA99-3548|647557294 FTE|642880647 U112|639753352 FSC160|2504849308 FSC159|2504847428 FSC595|2513053735 RC503|2505265605 FSC148|2504843916 FSC021|2504834542 FSC208|2505273377 URFT1|647003988 FSC539|2504853636 FSC022|647555198 FTG|643153443 MI001730|2505263734 OR96246|2505262100 FSC033|647552529 FSC054|2504840421 FSC230|2505259411 ATCC25017|641556805 FSC039|2504839245 FSC771|2504861926 FSC037|2504837188 FSC770|2504859772 FSC846|2504877862 FSC775|2504871496 FSC774|2504869547 FDC178|2504879779 FSC772|2504864436 FSC769|2504857418 FSC154|2504847178 ATCC25015|2505269665 FSC145|2504843162 GA99-3549|647554261 FSC845|2504876309
Ftu1050: FSC147|641733423 FSC147|641733928 OSU18|638147089 OSU18|640741584 SCHUS4|637615236 SCHUS4|637615559 MA00-2987|2505270753 MA00-2987|2505270777 LVS|637906708 LVS|637907663 FSC200|2504744960 FSC200|2504746094 FTA|640890166 FTA|640891290 FSC198|638060741 FSC198|638061065 3523|651145328 FSC454|2504852540 GA99-3548|647557295 FSC159|2504847427 FTG|643153442 FTE|642880648 U112|639753353 FSC595|2513053736 FSC033|647552530 FSC160|2504849307 FSC054|2504840420 FSC021|2504834541 FSC022|647555197 FSC230|2505259412 RC503|2505265604 FSC208|2505273378 URFT1|647003989 FSC539|2504853635 MI001730|2505263733 OR96246|2505262099 FSC148|2504843917 ATCC25015|2505269664 FSC145|2504843161 FSC772|2504864435 FSC846|2504877861 FSC775|2504871497 FSC774|2504869546 FDC178|2504879778 FSC769|2504857417 FSC154|2504847179 ATCC25017|641556804 FSC039|2504839244 FSC037|2504837189 FSC771|2504861925 FSC770|2504859773 GA99-3549|647554262 FSC845|2504876308
Ftu1051: FSC147|641733426 FSC147|641733931 OSU18|638146212 OSU18|638147086 SCHUS4|637615239 SCHUS4|637615562 MA00-2987|2505270756 MA00-2987|2505270780 LVS|637906705 LVS|637907660 FSC200|2504744957 FSC200|2504746091 FTA|640890163 FTA|640891287 FSC198|638060744 FSC198|638061068 3523|651145331 FSC454|2504852543 FTE|642880651 FSC595|2513053739 U112|639753356 FSC160|2504849304 FSC159|2504847424 RC503|2505265601 FSC021|2504834538 FSC054|2504840417 FSC230|2505259415 FSC208|2505273381 URFT1|647003991 FSC539|2504853632 MI001730|2505263730 FSC033|647552533 FSC022|647555194 FTG|643153439 FSC148|2504843920 GA99-3548|647557298 OR96246|2505262096 ATCC25017|641556801 FSC039|2504839241 FSC037|2504837192 FSC771|2504861922 FSC770|2504859776 ATCC25015|2505269661 FSC846|2504877858 FSC775|2504871500 FSC774|2504869543 FDC178|2504879775 FSC769|2504857414 FSC154|2504847182 FSC145|2504843158 FSC772|2504864432 GA99-3549|647554265 FSC845|2504876305
Ftu1052: FSC147|641733427 FSC147|641733932 OSU18|638146211 OSU18|638147085 SCHUS4|637615240 SCHUS4|637615563 MA00-2987|2505270757 MA00-2987|2505270781 LVS|637906704 LVS|637907659 FSC200|2504744956 FSC200|2504746090 FTA|640890162 FTA|640891286 FSC198|638060745 FSC198|638061069 3523|651145332 FSC454|2504852544 FSC148|2504843921 FSC595|2513053740 FTG|643153438 URFT1|647003992 FSC539|2504853631 OR96246|2505262095 FSC160|2504849303 FSC054|2504840416 RC503|2505265600 FSC021|2504834537 FSC208|2505273382 FSC022|647555193 MI001730|2505263729 FSC033|647552534 GA99-3548|647557299 FSC159|2504847423 FTE|642880652 U112|639753357 FSC845|2504876304 FSC230|2505259416 FSC771|2504861921 FSC770|2504859777 FSC154|2504847183 FSC145|2504843157 ATCC25017|641556800 FSC772|2504864431 FSC039|2504839240 FSC037|2504837193 GA99-3549|647554266 ATCC25015|2505269660 FSC846|2504877857 FSC775|2504871501 FSC774|2504869542 FDC178|2504879774 FSC769|2504857413
Ftu1053: FSC147|641733428 FSC147|641733933 SCHUS4|637615241 SCHUS4|637615564 MA00-2987|2505270758 MA00-2987|2505270782 FSC198|638060746 FSC198|638061070 3523|651145333 FSC454|2504852545 FSC148|2504843922 FSC054|2504840415 FSC230|2505259418 FSC033|647552535 FSC159|2504847422 FSC021|2504834536 RC503|2505265599 FSC208|2505273383 FSC539|2504853630 FSC200|2504746089 FSC200|2504744955 MI001730|2505263728 OR96246|2505262094 GA99-3548|647557300 FSC022|647555192 FTA|640891285 FTA|640890161 URFT1|647003993 LVS|637907658 LVS|637906703 OSU18|638147084 OSU18|638146210 FSC595|2513053741 FTG|643153437 FSC160|2504849302 FTE|642880653 U112|639753358 FSC845|2504876303 GA99-3549|647554267 ATCC25017|641556799 FSC039|2504839239 FSC037|2504837194 FSC771|2504861920 FSC770|2504859778 FSC772|2504864430 ATCC25015|2505269659 FSC846|2504877856 FSC775|2504871502 FSC774|2504869541 FDC178|2504879773 FSC769|2504857412 FSC145|2504843156 FSC154|2504847184
Ftu1054: FSC147|641733431 FSC147|641733936 OSU18|638146207 OSU18|638147081 SCHUS4|637615244 SCHUS4|637615567 MA00-2987|2505270761 MA00-2987|2505270785 LVS|637906700 LVS|637907655 FSC200|2504744952 FSC200|2504746086 FTA|640890158 FTA|640891282 FSC198|638060749 FSC198|638061073 3523|651145336 FSC454|2504852548 FTE|642880656 U112|639753361 FTG|643153434 FSC595|2513053744 FSC159|2504847419 GA99-3548|647557303 RC503|2505265201 FSC148|2504843925 FSC021|2504834533 FSC054|2504840412 FSC230|2505259423 FSC208|2505273386 MI001730|2505263725 FSC022|647555189 URFT1|647003996 FSC539|2504853627 OR96246|2505262091 FSC033|647552538 FSC160|2504849299 FSC771|2504861919 FSC770|2504859779 FSC154|2504847185 FSC145|2504843155 ATCC25017|641556798 FSC039|2504839238 FSC037|2504837195 FSC846|2504877855 FSC775|2504871503 FSC774|2504869540 FSC769|2504857411 ATCC25015|2505269658 FDC178|2504879772 FSC772|2504864429 GA99-3549|647554268 FSC845|2504876339
Ftu1055: FSC147|641733432 FSC147|641733937 SCHUS4|637615245 SCHUS4|637615568 LVS|637906699 LVS|637907654 FSC200|2504744951 FSC200|2504746085 FSC022|647554918 FSC022|647555188 FTA|640890157 FTA|640891281 FSC198|638060750 FSC198|638061074 3523|651145337 FSC454|2504852549 GA99-3548|647557304 RC503|2505265200 FSC148|2504843926 FSC021|2504834532 FSC054|2504840411 FTE|642880657 FSC230|2505259424 FSC595|2513053745 FSC208|2505273387 URFT1|647003997 FSC539|2504853626 U112|639753362 FTG|643153433 MI001730|2505263724 FSC160|2504849298 FSC159|2504847418 OSU18|638147080 OR96246|2505262090 OSU18|638146206 MA00-2987|2505270786 FSC033|647552539 FSC154|2504847186 FSC145|2504843154 GA99-3549|647554269 FSC771|2504861918 FSC770|2504859780 ATCC25015|2505269657 ATCC25017|641556797 FSC039|2504839237 FSC037|2504837196 FSC846|2504877854 FSC775|2504871504 FSC774|2504869539 FSC769|2504857410 FDC178|2504879771 FSC772|2504864428 FSC845|2504876338
Ftu1056: ATCC25017|641555436 ATCC25017|641556608 ATCC25017|641557333 ATCC25017|641557327 ATCC25017|641557324 ATCC25017|641557302 ATCC25017|641557191 ATCC25017|641557182 ATCC25017|641557048 ATCC25017|641557002 ATCC25017|641556995 ATCC25017|641556970 ATCC25017|641556965 ATCC25017|641556948 ATCC25017|641556940 ATCC25017|641556733 ATCC25017|641556617 ATCC25017|641556542 ATCC25017|641556405 ATCC25017|641556395 ATCC25017|641556320 ATCC25017|641556264 ATCC25017|641556261 ATCC25017|641556255 ATCC25017|641556215 ATCC25017|641556194 ATCC25017|641555877 ATCC25017|641555830 ATCC25017|641555762 ATCC25017|641555713 ATCC25017|641555695 ATCC25017|641555600 ATCC25017|641555586 ATCC25017|641555578 ATCC25017|641555574 ATCC25017|641555531 ATCC25017|641555529 ATCC25017|641555510 ATCC25017|641555475 ATCC25017|641555451 ATCC25017|641555448 ATCC25017|641556073 ATCC25017|641556114 FSC159|2504848679 FSC770|2504860442 FSC774|2504870396 FSC145|2504842578 FSC774|2504869446 FSC769|2504857406 FSC775|2504871391 FSC037|2504836703 FSC037|2504837393 FSC775|2504871600
Ftu1057: 3523|651143969 FSC454|2504851315 GA99-3549|647553050 FTE|642881540 U112|639752111 FTG|643153795 FSC160|2504850370 FSC159|2504847797 FSC595|2513054390 GA99-3548|647557800 FSC154|2504845586 ATCC25015|2505269048 ATCC25017|641556174 FSC039|2504839287 FSC037|2504837321 FSC145|2504842691 FSC148|2504845156 FSC198|638059720 MA00-2987|2505271449 SCHUS4|637614215 FSC033|647552396 FSC054|2504841302 FSC230|2505259401 FSC021|2504835353 FSC022|647554764 FSC772|2504864114 RC503|2505265055 FSC539|2504854434 LVS|637906720 MI001730|2505263666 OR96246|2505261986 FTA|640890180 URFT1|647004130 FSC208|2505274147 FSC200|2504744973 FSC771|2504863128 FSC770|2504860534 FSC774|2504869077 FSC846|2504877446 FSC775|2504870989 FDC178|2504879336 FSC769|2504857308 OR96246|2505261985 OSU18|640741586 URFT1|647004131 RC503|2505265056 MI001730|2505263665 LVS|637906721 FSC200|2504744974 FSC208|2505274148 FTA|640890181 FSC539|2504854435 FSC772|2504864002
Ftu1058: 3523|651144068 FSC454|2504852494 FSC160|2504850277 FSC021|2504834138 FSC022|647554889 FSC159|2504848805 FTE|642881633 U112|639752204 FTA|640892105 RC503|2505265917 FSC054|2504840033 FSC230|2505260192 FSC208|2505273205 URFT1|647003458 FSC539|2504853257 FSC200|2504746905 LVS|637908359 OR96246|2505261995 FTG|643153705 GA99-3548|647557889 FSC595|2513054482 GA99-3549|647553140 FSC154|2504845487 FSC145|2504842788 ATCC25015|2505268955 MA00-2987|2505271372 FSC033|647551518 FSC148|2504844059 MI001730|2505263636 ATCC25017|641556074 FSC039|2504838272 FSC037|2504836288 FSC771|2504861952 FSC770|2504859714 FSC774|2504868814 FSC846|2504878370 FSC772|2504864818 FDC178|2504880138 FSC775|2504871490 FSC769|2504858500 FSC845|2504876752 FSC033|647551517 MA00-2987|2505271371 MI001730|2505263635 OSU18|640741862 FSC771|2504861951 FSC770|2504859713 FSC148|2504844058 FSC845|2504876753 FSC039|2504839525 FSC037|2504836208 FSC769|2504858232 ATCC25017|641556072
Ftu1059: 3523|651144212 FSC454|2504852298 FSC054|2504840506 FSC230|2505259391 GA99-3549|647553280 FSC159|2504848231 FTE|642881694 U112|639752348 FTG|643154120 FSC595|2513054655 GA99-3548|647556331 FSC160|2504849379 FSC148|2504844114 FSC147|641732733 FSC198|638060991 MA00-2987|2505271123 SCHUS4|637615485 FSC033|647552785 ATCC25015|2505268807 ATCC25017|641555923 FSC039|2504839435 FSC037|2504837555 FSC154|2504846891 FSC145|2504842888 FSC846|2504877826 FSC775|2504871576 FSC774|2504869530 FDC178|2504879762 FSC769|2504857592 FSC772|2504864723 FSC771|2504862121 FSC770|2504859215 OSU18|640741835 FTA|640891869 FSC208|2505274126 FSC539|2504853604 FSC200|2504746668 MI001730|2505263608 OR96246|2505262307 FSC021|2504834516 RC503|2505266433 URFT1|647003149 LVS|637908153 FSC845|2504875536 RC503|2505266431 OR96246|2505262309 MI001730|2505263606 LVS|637908154 FSC200|2504746666 FTA|640891867 FSC208|2505274128 FSC539|2504853602 FSC021|2504834518
Ftu1060: 3523|651144327 FSC147|641732922 FSC148|2504844101 FSC022|647554931 OSU18|638146479 FTA|640890493 FSC054|2504840845 FSC230|2505259140 RC503|2505264721 FSC021|2504834485 FSC208|2505273301 FSC200|2504745292 MI001730|2505263100 GA99-3549|647553404 FSC198|638060329 SCHUS4|637614824 FSC033|647551989 FSC539|2504853579 OR96246|2505261216 MA00-2987|2505272181 GA99-3548|647556447 FTG|643154252 FSC454|2504851723 FTE|642881830 U112|639752476 LVS|637906995 FSC595|2513054578 FSC160|2504849495 FSC159|2504847470 FSC154|2504846772 ATCC25015|2505268667 FSC039|2504838103 FSC037|2504836054 FSC145|2504843010 ATCC25017|641555805 FSC846|2504877311 FSC775|2504870951 FSC774|2504869293 FDC178|2504879301 FSC769|2504858878 FSC772|2504864021 FSC845|2504875626 FSC771|2504862284 FSC770|2504859376 FSC769|2504858140 FSC772|2504864020 FSC846|2504877312 FSC775|2504870952 FSC774|2504869294 FSC770|2504859377 FSC771|2504862285 FSC769|2504858879 FDC178|2504879302
Ftu1061: 3523|651144391 FSC454|2504851943 GA99-3549|647553470 GA99-3548|647556506 FTE|642880940 U112|639752543 FTG|643152619 FSC148|2504844277 FSC147|641732978 FSC160|2504850446 FSC054|2504840562 FSC230|2505260228 ATCC25015|2505270337 FSC198|638059864 SCHUS4|637614359 FSC033|647551566 MA00-2987|2505271596 FSC159|2504848484 FSC595|2513053881 FSC846|2504878119 FSC769|2504858261 FDC178|2504880036 FSC021|2504834862 FSC022|647554986 FSC774|2504869821 FSC539|2504854186 MI001730|2505263787 OR96246|2505261084 FTA|640890549 URFT1|647003467 FSC771|2504862714 FSC770|2504859461 FSC775|2504871872 RC503|2505265862 FSC208|2505274182 FSC200|2504745348 LVS|637907048 FSC772|2504864638 OSU18|638146530 FSC159|2504848485 FSC595|2513053880 OR96246|2505261083 URFT1|647003466 RC503|2505265863 FSC539|2504854185 MI001730|2505263788 FSC208|2505274183 FSC200|2504745347 LVS|637907047 FTA|640890548 FSC772|2504864639 FSC022|647554985 FSC021|2504834863
Ftu1062: 3523|651144525 FSC454|2504851958 FSC145|2504841560 FSC159|2504848622 ATCC25015|2505270349 GA99-3549|647553614 FSC595|2513055156 GA99-3548|647556643 FSC154|2504846222 FSC160|2504850855 FSC054|2504841319 FSC230|2505259187 FSC198|638060162 MA00-2987|2505271977 SCHUS4|637614657 FSC033|647551834 FSC148|2504845163 FSC147|641733631 FSC021|2504835380 FSC039|2504839117 ATCC25017|641555585 FSC037|2504837146 OSU18|640741805 FSC772|2504864669 FSC775|2504871838 FDC178|2504879552 FSC846|2504878100 FSC774|2504869790 FSC769|2504858213 FSC771|2504862734 FSC770|2504859441 RC503|2505265269 FSC208|2505273020 FSC200|2504746477 LVS|637907988 FSC539|2504854471 FTA|640891670 MI001730|2505262560 OR96246|2505260625 URFT1|647004669 OR96246|2505260626 RC503|2505265268 URFT1|647004670 MI001730|2505262561 LVS|637907987 FTA|640891669 FSC200|2504746476 FSC208|2505273019 FSC539|2504854472 FSC774|2504869803 FSC769|2504858243 FSC846|2504878101 FSC775|2504871890
Ftu1063: 3523|651144993 FSC454|2504852615 FSC595|2513055106 GA99-3548|647556938 FSC160|2504849647 FSC159|2504848129 MI001730|2505263409 OSU18|638146982 FSC054|2504841293 FSC230|2505259457 GA99-3549|647553910 U112|639752988 FSC021|2504835461 FSC022|647555619 FSC148|2504845304 FSC147|641733258 FSC198|638060466 MA00-2987|2505272355 SCHUS4|637614961 FSC033|647552128 RC503|2505265730 FSC208|2505273690 FSC539|2504854567 FSC200|2504745941 LVS|637907541 OR96246|2505261743 URFT1|647004174 FTE|642882347 FTG|643153070 FTA|640891145 FSC845|2504876487 FSC154|2504845957 ATCC25017|641557130 FSC039|2504837847 FSC037|2504835730 ATCC25015|2505269973 FSC145|2504841931 FSC770|2504860672 FSC846|2504878767 FSC775|2504872428 FSC774|2504870392 FDC178|2504880718 FSC769|2504857459 FSC772|2504865266 FSC771|2504863287 FSC772|2504865265 FSC846|2504878768 FSC775|2504872427 FSC774|2504870391 FSC769|2504857460 FSC770|2504861168 FDC178|2504880717 FSC770|2504860671
Ftu1064: 3523|651145146 FSC454|2504851086 FTE|642881275 GA99-3549|647554126 U112|639753206 GA99-3548|647557150 FSC160|2504850057 FTG|643153561 FSC159|2504847662 FSC595|2513054258 FSC054|2504841378 FSC230|2505259959 FSC198|640742810 SCHUS4|640740518 FSC145|2504842084 FSC154|2504846448 ATCC25015|2505270238 ATCC25017|641555460 FSC039|2504838725 FSC037|2504836740 FSC021|2504834343 FSC148|2504844444 MA00-2987|2505272520 FSC846|2504878445 FSC775|2504872287 FSC774|2504870256 FDC178|2504880420 FSC769|2504858730 FSC772|2504865108 RC503|2505265878 FSC208|2505273939 FSC200|2504745656 LVS|640732360 MI001730|2505263492 FTA|640890858 FSC539|2504853433 OR96246|2505260660 OR96246|2505260659 RC503|2505265879 OSU18|640741684 MI001730|2505263491 MA00-2987|2505272521 LVS|640732361 FSC769|2504858731 FSC846|2504878446 FSC774|2504870255 FSC775|2504872288 FSC200|2504745657 FSC208|2505273938 FSC539|2504853432 FTA|640890859 FSC772|2504865107 FDC178|2504880421
Ftu1065: 3523|651145485 FSC454|2504851264 FSC198|638060926 MA00-2987|2505271026 SCHUS4|637615421 FSC033|647552720 FSC230|2505258967 FTE|642880800 U112|639753499 FTG|643153292 FSC147|641732803 FSC595|2513053821 FSC160|2504849155 GA99-3548|647557449 GA99-3549|647554410 FSC159|2504848937 FSC021|2504835631 FSC022|647555060 FTA|640890642 RC503|2505264997 FSC208|2505272772 URFT1|647004722 FSC539|2504854655 FSC200|2504745442 LVS|637907127 MI001730|2505262502 OSU18|638146606 OR96246|2505262181 FSC845|2504876946 ATCC25017|641556638 FSC039|2504838408 FSC037|2504835802 ATCC25015|2505269500 FSC145|2504842492 FSC154|2504846642 FSC772|2504865291 FSC054|2504841470 FSC846|2504878689 FSC775|2504872515 FSC774|2504870503 FDC178|2504880661 FSC769|2504859049 FSC148|2504843677 FSC771|2504861719 FSC770|2504860270 FSC770|2504860269 FSC771|2504861718 FSC846|2504878688 FSC775|2504872514 FSC774|2504870504 FSC769|2504859050 FDC178|2504880662 FSC148|2504843617
Ftu1066: FSC147|641733420 FSC147|641733925 OSU18|638146217 OSU18|638147092 SCHUS4|637615233 SCHUS4|637615556 MA00-2987|2505270750 MA00-2987|2505270774 LVS|637906711 LVS|637907666 FSC200|2504744963 FSC200|2504746097 FTA|640890169 FTA|640891293 FSC198|638060738 FSC198|638061062 3523|651145325 FSC454|2504852537 FTE|642880645 U112|639753350 GA99-3548|647557292 FSC159|2504847430 FTG|643153445 FSC160|2504849310 FSC033|647552527 FSC054|2504840423 FSC595|2513053733 FSC148|2504843914 FSC021|2504834544 FSC022|647555200 FSC539|2504853638 OR96246|2505262102 RC503|2505265607 FSC208|2505273375 FSC230|2505259409 FSC154|2504847176 FSC145|2504843164 ATCC25015|2505269667 ATCC25017|641556807 FSC039|2504839247 FSC037|2504837186 FSC846|2504877864 FSC775|2504871494 FSC774|2504869549 FDC178|2504879781 FSC772|2504864438 FSC769|2504857420 FSC771|2504861928 FSC770|2504859770 FSC845|2504876311 MI001730|2505263552 GA99-3549|647554259
Ftu1067: FSC147|641733425 FSC147|641733930 OSU18|638146213 OSU18|638147087 SCHUS4|637615238 SCHUS4|637615561 MA00-2987|2505270755 MA00-2987|2505270779 LVS|637906706 LVS|637907661 FSC200|2504744958 FSC200|2504746092 FTA|640890164 FTA|640891288 FSC198|638060743 FSC198|638061067 3523|651145330 FSC454|2504852542 FTG|643153440 FSC595|2513053738 GA99-3548|647557297 FSC159|2504847425 FTE|642880650 U112|639753355 FSC160|2504849305 FSC054|2504840418 FSC230|2505259414 FSC033|647552532 FSC148|2504843919 FSC021|2504834539 FSC022|647555195 RC503|2505265602 FSC208|2505273380 FSC539|2504853633 MI001730|2505263731 OR96246|2505262097 ATCC25015|2505269662 ATCC25017|641556802 FSC039|2504839242 FSC037|2504837191 FSC154|2504847181 FSC846|2504877859 FSC775|2504871499 FSC774|2504869544 FDC178|2504879776 FSC769|2504857415 FSC771|2504861923 FSC770|2504859775 FSC145|2504843159 FSC772|2504864433 GA99-3549|647554264 FSC845|2504876306
Ftu1068: OSU18|638146214 OSU18|638147088 LVS|637906707 LVS|637907662 FSC200|2504744959 FSC200|2504746093 FTA|640890165 FTA|640891289 3523|651145329 FSC454|2504852541 GA99-3548|647557296 FTG|643153441 FSC159|2504847426 FSC198|638061066 FSC198|638060742 FSC148|2504843918 FSC021|2504834540 FSC054|2504840419 FSC230|2505259413 FSC022|647555196 MA00-2987|2505270778 MA00-2987|2505270754 SCHUS4|637615560 SCHUS4|637615237 FSC147|641733929 FSC147|641733424 FSC033|647552531 FSC595|2513053737 RC503|2505265603 FSC208|2505273379 FSC539|2504853634 MI001730|2505263732 OR96246|2505262098 FTE|642880649 U112|639753354 FSC160|2504849306 GA99-3549|647554263 FSC845|2504876307 ATCC25015|2505269663 FSC771|2504861924 FSC770|2504859774 FSC846|2504877860 FSC775|2504871498 FSC774|2504869545 FDC178|2504879777 FSC772|2504864434 FSC769|2504857416 FSC154|2504847180 FSC145|2504843160 ATCC25017|641556803 FSC039|2504839243 FSC037|2504837190
Ftu1069: 3523|651144266 GA99-3549|647553344 FTG|643154177 FSC454|2504851503 FSC159|2504847529 FSC145|2504842950 GA99-3548|647556390 FSC595|2513054732 FTE|642881753 U112|639752405 ATCC25015|2505268744 FSC021|2504834826 FSC022|647555315 FSC154|2504846832 FSC772|2504864862 ATCC25017|641555864 FSC039|2504838517 FSC037|2504836518 FSC160|2504849435 FSC230|2505260376 FTA|640890403 FSC208|2505274195 FSC200|2504745199 LVS|640732321 OSU18|638146411 RC503|2505264836 URFT1|647003410 MI001730|2505264038 OR96246|2505261395 FSC539|2504853884 FSC846|2504878245 FSC775|2504872366 FSC774|2504870021 FDC178|2504880183 FSC769|2504858522 FSC148|2504845250 MA00-2987|2505272110 FSC054|2504841347 FSC771|2504862194 FSC770|2504859288 FSC845|2504875577 MA00-2987|2505272109 SCHUS4|640740482 FSC846|2504878244 FSC775|2504872365 FSC774|2504870022 FSC770|2504859289 FSC771|2504862195 FSC769|2504858523 FDC178|2504880182 FSC198|640742774 FSC054|2504840803
Ftu1070: 3523|651144273 FSC454|2504851670 FTE|642881758 U112|639752410 FTG|643154182 FSC595|2513054726 GA99-3549|647553348 FSC054|2504840811 FSC230|2505260368 FSC021|2504835348 MA00-2987|2505272117 FTA|640890410 RC503|2505264973 FSC208|2505273712 URFT1|647003136 FSC539|2504854426 FSC022|647555318 FSC200|2504745208 LVS|637906929 MI001730|2505264096 OSU18|638146417 OR96246|2505261430 FSC198|638060278 SCHUS4|637614773 FSC033|647551943 ATCC25017|641555858 FSC037|2504836512 FSC039|2504838523 FSC160|2504849441 FSC159|2504847523 GA99-3548|647556394 FSC148|2504845242 FSC147|641732877 FSC154|2504846826 FSC145|2504842956 ATCC25015|2505268738 FSC846|2504877681 FSC775|2504871316 FSC774|2504869273 FDC178|2504879572 FSC769|2504857772 FSC772|2504864235 FSC771|2504862208 FSC770|2504859301 FSC846|2504878254 FSC775|2504871264 FSC769|2504858513 FSC774|2504870012 FSC772|2504864870 FSC771|2504862206 FSC770|2504859299 FDC178|2504880192
Ftu1071: 3523|651144290 FSC454|2504851687 FSC595|2513054901 FTG|643154214 FSC160|2504849458 GA99-3548|647556411 FSC159|2504847506 FTE|642881792 U112|639752439 GA99-3549|647553367 FSC845|2504875587 ATCC25015|2505268704 FSC145|2504842972 ATCC25017|641555842 FSC039|2504838539 FSC037|2504836496 FSC154|2504846810 FSC846|2504878211 FSC775|2504872005 FSC774|2504870108 FSC769|2504858475 FDC178|2504880276 FSC772|2504864816 FSC054|2504840883 FSC230|2505259178 FSC771|2504862239 FSC770|2504859332 MA00-2987|2505272142 FSC208|2505273333 FSC200|2504745234 LVS|640732331 FSC539|2504853300 OR96246|2505262291 MI001730|2505262985 RC503|2505265381 FSC021|2504835359 URFT1|647004000 FSC148|2504845223 OR96246|2505260833 RC503|2505264799 FTA|640890434 MA00-2987|2505272139 MI001730|2505262590 MA00-2987|2505272141 LVS|640732330 FSC200|2504745232 FSC208|2505273483 FSC539|2504854441 FSC230|2505260349 FSC054|2504840830 FSC021|2504834260 FSC021|2504834261
Ftu1072: 3523|651145238 FSC454|2504851179 FTG|643153613 FTE|642881329 U112|639753260 FSC148|2504843780 FSC160|2504849720 GA99-3549|647554182 FSC595|2513054318 GA99-3548|647557204 FSC159|2504848394 FTA|640891589 FSC021|2504833871 FSC054|2504840623 FSC230|2505259046 FSC539|2504854759 MI001730|2505264378 OSU18|638147313 OR96246|2505261942 FSC198|638060218 MA00-2987|2505272050 SCHUS4|637614713 FSC033|647551886 FSC022|647555866 FSC147|641733387 RC503|2505265342 FSC208|2505274043 FSC200|2504746394 LVS|637907909 FSC145|2504842151 ATCC25015|2505269767 ATCC25017|641556904 FSC039|2504838058 FSC037|2504835925 FSC154|2504846375 URFT1|647004274 FSC845|2504875830 FSC771|2504862941 FSC770|2504860908 FSC772|2504864001 FDC178|2504879106 FSC775|2504870805 FSC846|2504877178 FSC774|2504868862 FSC769|2504857044 FSC769|2504857045 FSC846|2504877177 FSC775|2504870806 FSC774|2504868863 FDC178|2504879107 FSC772|2504864000 URFT1|647003400
Ftu1073: 3523|651145364 FSC454|2504852576 FSC160|2504849271 GA99-3548|647557331 FSC159|2504847391 FTG|643153405 FSC595|2513053772 GA99-3549|647554295 FTE|642880686 U112|639753388 ATCC25017|641556770 FSC039|2504839210 FSC037|2504837223 ATCC25015|2505269630 FSC154|2504847213 FSC145|2504843127 FSC846|2504878025 FSC775|2504871439 FSC774|2504870042 FDC178|2504879912 FSC769|2504858311 FSC772|2504864576 FSC771|2504861887 FSC770|2504859811 FSC148|2504845321 FSC021|2504835257 FSC022|647555163 FTA|640890771 FSC208|2505272690 FSC200|2504745572 LVS|637907240 FSC539|2504853999 URFT1|647004340 RC503|2505265534 MI001730|2505264276 OR96246|2505261580 OSU18|638147059 FSC198|638060771 SCHUS4|637615266 FSC054|2504840662 FSC230|2505259246 OR96246|2505261464 URFT1|647003093 RC503|2505264691 MI001730|2505262461 LVS|637907626 FSC022|647555164 FTA|640891250 FSC208|2505273157 FSC148|2504844226 FSC539|2504853788 FSC021|2504834662
Ftu1074: 3523|651145739 FSC159|2504848685 FSC230|2505258622 FSC595|2513055314 GA99-3548|647557675 FSC054|2504840266 FTG|643154046 FSC160|2504850732 FTE|642882010 GA99-3549|647554630 U112|639753737 FSC198|638061081 MA00-2987|2505271220 SCHUS4|637615575 FSC033|647552850 ATCC25015|2505269177 FSC154|2504847121 ATCC25017|641556317 FSC039|2504838572 FSC037|2504836586 FSC145|2504842222 OSU18|640741851 RC503|2505266326 FSC208|2505273107 FSC539|2504853138 FSC200|2504746851 LVS|637908313 MI001730|2505263274 OR96246|2505262028 FSC021|2504834033 FSC148|2504843871 FTA|640892050 FSC454|2504851869 FSC846|2504877722 FSC774|2504869330 FDC178|2504879705 FSC772|2504863951 FSC775|2504871452 FSC771|2504861397 FSC770|2504860824 FSC769|2504857570 FSC845|2504875876 FSC770|2504860823 FSC771|2504861398 FSC846|2504877720 FSC775|2504871454 FSC774|2504869328 FSC772|2504863952 FSC769|2504857572 FTA|640892051 FDC178|2504879703 FSC021|2504834032
Ftu1075: 3523|651144356 FSC454|2504851752 GA99-3549|647553437 FTG|643154283 FSC159|2504847438 FSC595|2513054541 GA99-3548|647556477 FSC148|2504844391 FSC054|2504840796 FTE|642881865 FSC230|2505259298 U112|639752510 FSC147|641732948 FSC160|2504849524 FSC198|638060682 SCHUS4|637615178 FSC033|647552476 MA00-2987|2505270690 FSC154|2504846065 FSC145|2504843038 FSC846|2504878825 FSC775|2504870761 FSC774|2504869094 FDC178|2504879219 FSC769|2504858982 FSC771|2504862314 FSC770|2504859406 ATCC25017|641555776 FSC039|2504838133 FSC037|2504836024 ATCC25015|2505268638 FSC772|2504863848 FSC021|2504835499 FSC845|2504875658 FSC208|2505274536 URFT1|647004067 LVS|637906972 FSC539|2504854618 MI001730|2505264068 MI001730|2505262591 RC503|2505264739 OR96246|2505262232 FSC208|2505272880 FTA|640890470 FSC200|2504745268 OSU18|640741629 FSC845|2504875657 FSC539|2504854265 URFT1|647003870 RC503|2505266190 FSC021|2504835186
Ftu1076: 3523|651144358 GA99-3549|647553439 FTG|643154285 FSC160|2504849526 GA99-3548|647556479 FSC159|2504847436 FSC198|638060680 SCHUS4|637615176 FSC454|2504851754 FSC033|647552474 FSC595|2513054539 FSC054|2504840798 FSC230|2505259296 MA00-2987|2505270688 FSC148|2504844393 FSC147|641732950 LVS|637907013 OSU18|638146494 FTA|640890513 RC503|2505266188 FSC208|2505274538 URFT1|647003868 FSC539|2504854620 FSC200|2504745311 MI001730|2505264066 OR96246|2505262234 FTE|642881867 U112|639752512 FSC154|2504846063 ATCC25017|641555774 FSC039|2504838135 FSC037|2504836022 FSC145|2504843040 ATCC25015|2505268636 FSC021|2504835496 FSC771|2504862317 FSC770|2504859409 FSC846|2504878827 FSC775|2504870759 FSC774|2504869092 FDC178|2504879217 FSC769|2504858980 FSC772|2504863850 FSC771|2504862316 FSC770|2504859408 FSC846|2504878828 FSC775|2504870758 FSC774|2504869091 FSC772|2504863851 FSC769|2504858979 FSC021|2504835497
Ftu1077: 3523|651144409 FSC454|2504851846 GA99-3548|647556516 FTE|642880953 U112|639752556 FTG|643152632 FSC160|2504850461 FSC595|2513053869 GA99-3549|647553479 FTA|640890560 RC503|2505265851 FSC208|2505274609 URFT1|647003477 FSC200|2504745359 LVS|637907058 MI001730|2505263776 OSU18|638146542 OR96246|2505261095 FSC198|638059875 FSC054|2504840551 FSC230|2505260239 MA00-2987|2505271608 SCHUS4|637614370 FSC033|647551575 FSC159|2504848496 FSC021|2504834851 FSC022|647554996 FSC148|2504844263 FSC147|641732986 ATCC25017|641555719 FSC039|2504837968 FSC037|2504836015 ATCC25015|2505270491 FSC145|2504843210 FSC154|2504846095 FDC178|2504880543 FSC539|2504854198 FSC769|2504857978 FSC846|2504878624 FSC775|2504871816 FSC774|2504869780 FSC771|2504863428 FSC770|2504861357 FSC769|2504858704 FSC846|2504878625 FSC775|2504871817 FSC774|2504869781 FSC770|2504861358 FSC771|2504863429 FSC769|2504858705 FSC539|2504854197
Ftu1078: 3523|651144456 FSC454|2504852776 FTE|642881019 U112|639752621 GA99-3549|647553548 FSC054|2504839753 FSC198|638059942 MA00-2987|2505271689 SCHUS4|637614437 FTG|643152697 FSC148|2504845342 FSC147|641733686 FSC595|2513054952 FSC159|2504848362 GA99-3548|647556583 FSC160|2504850529 FSC021|2504834994 FSC845|2504876887 ATCC25017|641555651 FSC039|2504839067 FSC154|2504846158 FSC037|2504836820 ATCC25015|2505270425 FSC145|2504843280 FSC772|2504864698 FSC771|2504863396 FSC770|2504861253 FSC846|2504878132 FSC775|2504871892 FSC774|2504869823 FDC178|2504880009 FSC769|2504858428 FSC230|2505259657 FTA|640891734 RC503|2505264534 FSC208|2505273040 FSC539|2504854080 FSC200|2504746543 LVS|637908041 MI001730|2505262737 OR96246|2505260674 OSU18|640741815 OR96246|2505260675 RC503|2505264535 FTA|640891735 FSC230|2505259656 FSC208|2505273039 FSC539|2504854081 FSC200|2504746544 LVS|637908042 MI001730|2505262736
Ftu1079: 3523|651144694 FSC454|2504851064 GA99-3548|647557108 FTE|642881225 FSC595|2513054181 U112|639753156 FTG|643153511 FSC159|2504847917 FSC160|2504850006 FSC021|2504833913 FSC022|647555462 FSC198|638060534 FSC148|2504843644 MA00-2987|2505272447 SCHUS4|637615029 FSC147|641733588 FSC033|647552199 FSC054|2504840086 FSC230|2505259743 FTA|640890935 RC503|2505264791 FSC208|2505274510 FSC539|2504853009 FSC200|2504745732 LVS|637907360 MI001730|2505263831 OSU18|638146829 OR96246|2505260497 GA99-3549|647554083 ATCC25017|641555509 FSC039|2504838387 FSC154|2504846287 FSC037|2504836565 ATCC25015|2505270280 FSC145|2504841627 FSC845|2504876288 FSC771|2504862653 FSC770|2504859522 FSC846|2504877641 FSC775|2504871555 FSC774|2504869261 FDC178|2504879525 FSC769|2504857523 FSC772|2504865189 FSC846|2504878053 FSC775|2504871782 FSC774|2504869762 FSC770|2504859524 FSC771|2504862651 FSC769|2504858130 FDC178|2504879973
Ftu1080: 3523|651145018 FSC454|2504852640 GA99-3549|647553936 FTG|643153095 FSC160|2504850877 FSC159|2504848104 FSC595|2513055131 FTE|642882373 U112|639753014 FSC054|2504840354 FSC230|2505259882 GA99-3548|647556963 FSC198|638059989 MA00-2987|2505271758 SCHUS4|637614484 FSC033|647551676 OSU18|640741722 ATCC25015|2505269917 FSC145|2504841992 FSC154|2504846541 ATCC25017|641557068 FSC039|2504837784 FSC037|2504835667 RC503|2505266049 FSC208|2505274033 FSC539|2504854054 FSC200|2504745909 MI001730|2505262467 OR96246|2505261181 FTA|640891111 FSC021|2504834870 FSC148|2504844937 FSC772|2504864788 FSC774|2504869970 FSC846|2504878675 FDC178|2504880066 FSC769|2504858453 LVS|637907515 FSC771|2504863217 FSC770|2504861099 FSC775|2504871991 OR96246|2505261182 RC503|2505266050 MI001730|2505262466 LVS|637907514 FSC200|2504745908 FTA|640891110 FSC208|2505274034 FSC539|2504854055 FSC021|2504834869 FSC148|2504844938
Ftu1081: 3523|651145022 FSC454|2504852644 GA99-3548|647556967 FTE|642882377 FSC595|2513055135 GA99-3549|647553940 U112|639753018 FTG|643153099 FSC159|2504848259 FSC160|2504850881 FSC198|640742750 SCHUS4|640740458 FSC771|2504863212 FSC770|2504861094 FSC154|2504846537 ATCC25015|2505269912 FSC145|2504841996 ATCC25017|641557064 FSC039|2504837780 FSC037|2504835663 FSC772|2504864783 FSC054|2504840359 FSC230|2505259887 FSC148|2504844933 MA00-2987|2505271753 FSC033|647551673 FSC846|2504878671 FSC775|2504871987 FSC774|2504869966 FSC769|2504858449 FDC178|2504880062 OSU18|640741721 LVS|640732400 FTA|640891103 FSC200|2504745901 FSC208|2505272618 FSC539|2504854312 URFT1|647002958 FSC021|2504835213 MI001730|2505262923 RC503|2505265257 OR96246|2505261186 URFT1|647004305 RC503|2505266054 MI001730|2505262462 LVS|637907510 FSC200|2504745904 FTA|640891106 FSC208|2505274038 FSC539|2504854059 FSC021|2504834865
Ftu1082: 3523|651145041 FSC454|2504852662 FTE|642882172 U112|639752820 FTG|643152896 GA99-3549|647553745 FSC595|2513054986 FSC160|2504849544 FSC159|2504848958 GA99-3548|647556776 FSC054|2504839904 FSC154|2504845973 ATCC25015|2505269956 ATCC25017|641557114 FSC039|2504837831 FSC037|2504835714 FSC145|2504841947 FSC771|2504863272 FSC772|2504865048 FSC770|2504861153 FSC846|2504878352 FSC774|2504870555 FDC178|2504880248 FSC769|2504858044 FSC230|2505259834 FSC775|2504872419 MA00-2987|2505272405 FSC033|647552166 FSC148|2504844290 FTA|640891223 RC503|2505265989 FSC539|2504853796 LVS|640732420 MI001730|2505264284 OR96246|2505260885 FSC021|2504834694 FSC208|2505273601 FSC200|2504746025 OR96246|2505260886 RC503|2505265988 OSU18|640741744 FTA|640891222 FSC539|2504853797 LVS|640732419 MI001730|2505264285 FSC200|2504746026 FSC208|2505273602 FSC775|2504872056 FSC021|2504834692 FSC148|2504844289 FSC021|2504834693
Ftu1083: 3523|651145405 FSC454|2504852157 FTE|642880729 U112|639753429 FTG|643153363 GA99-3548|647557378 GA99-3549|647554336 FSC159|2504847345 FSC160|2504849230 FSC595|2513054811 FSC198|638060813 MA00-2987|2505270870 SCHUS4|637615308 FSC033|647552601 FSC021|2504835304 FSC154|2504846744 ATCC25015|2505269584 ATCC25017|641556722 FSC039|2504838493 FSC037|2504835887 FSC145|2504843079 FSC148|2504844373 FSC054|2504840336 FSC230|2505260433 RC503|2505265556 FSC208|2505274567 FSC200|2504745527 MI001730|2505262675 LVS|637907196 FSC539|2504853954 OR96246|2505261535 FTA|640890725 URFT1|647004056 OSU18|640741669 FSC771|2504861833 FSC770|2504860384 FSC845|2504876603 OR96246|2505261534 RC503|2505265555 URFT1|647004057 MI001730|2505262674 LVS|637907195 FSC770|2504860382 FSC771|2504861831 FTA|640890724 FSC200|2504745526 FSC208|2505274568 FSC539|2504853953 FSC230|2505260432 FSC054|2504840335 FSC148|2504844372
Ftu1084: 3523|651145476 FSC454|2504851273 GA99-3548|647557441 FSC160|2504849164 FSC159|2504848946 FSC595|2513053830 GA99-3549|647554401 U112|639753490 FSC054|2504839977 FSC230|2505260095 FTG|643153301 FTE|642880791 ATCC25017|641556647 FSC039|2504838417 FSC037|2504835811 FSC145|2504842501 FSC154|2504846651 ATCC25015|2505269509 FSC022|647555067 FSC021|2504835641 RC503|2505264987 FSC208|2505272781 FSC200|2504745451 LVS|640732345 MI001730|2505262493 OSU18|640741654 FSC771|2504861725 FSC770|2504860276 FSC148|2504843609 FSC033|647552714 MA00-2987|2505271013 FSC198|640742843 SCHUS4|640740550 FSC539|2504854664 OR96246|2505262190 FTA|640890652 FSC033|647552713 LVS|640732346 RC503|2505264986 FSC208|2505272782 FSC539|2504854666 FSC200|2504745452 MI001730|2505262492 OSU18|638146615 OR96246|2505262192 FTA|640890653 FTA|640890654 FSC022|647555068 FSC539|2504854665 OR96246|2505262191 FSC021|2504835642
Ftu1085: 3523|651145553 FSC454|2504851626 ATCC25017|641556530 FSC039|2504837753 FSC037|2504837106 ATCC25015|2505269385 FSC154|2504846573 FSC145|2504842429 FSC772|2504863783 FSC054|2504841165 FSC230|2505259058 FSC159|2504847716 GA99-3548|647557511 FSC148|2504845314 FSC147|641732825 FTE|642880871 U112|639753568 FSC595|2513054011 GA99-3549|647554475 FSC160|2504850552 FTG|643153221 MA00-2987|2505270985 RC503|2505265704 FSC021|2504834146 FSC208|2505273827 FSC539|2504853266 FSC200|2504745128 FSC198|638060900 SCHUS4|637615395 FTA|640890330 URFT1|647003546 LVS|637906860 OSU18|640741610 FDC178|2504879083 FSC771|2504861640 FSC770|2504860191 MI001730|2505262692 OR96246|2505260623 FSC846|2504877134 FSC775|2504872661 FSC774|2504868841 FSC769|2504857056 OR96246|2505260624 MI001730|2505262691 FSC846|2504877133 FSC775|2504872660 FSC774|2504868840 FSC769|2504857057 FSC770|2504860192 FSC771|2504861641 FDC178|2504879084
Ftu1086: 3523|651145797 FSC159|2504849063 FTE|642881446 U112|639753790 FSC160|2504850787 FSC145|2504842612 ATCC25017|641556259 FSC039|2504839170 FSC037|2504837289 FSC154|2504845673 ATCC25015|2505269127 GA99-3548|647557726 FTG|643153874 FSC454|2504851552 FSC595|2513055484 GA99-3549|647552980 FSC772|2504863762 FSC021|2504834599 FSC022|647554769 FSC846|2504877116 FSC775|2504871914 FSC774|2504870452 FDC178|2504880078 FTA|640890126 RC503|2505265422 FSC208|2505273446 URFT1|647004408 FSC539|2504853640 FSC200|2504744919 LVS|640732305 MI001730|2505263932 OSU18|640741576 OR96246|2505261700 FSC148|2504844155 FSC054|2504840609 FSC230|2505260050 MA00-2987|2505271288 FSC769|2504858869 FSC771|2504863031 FSC770|2504860631 MA00-2987|2505271287 FSC770|2504860630 FSC771|2504863032 FSC770|2504860632 FSC771|2504863030 FSC769|2504859020 FSC230|2505260051 FSC022|647554768 FSC148|2504844156 FSC054|2504840608 FSC021|2504834598
Ftu1087: 3523|651143964 FSC454|2504851310 FSC160|2504850375 FSC159|2504847792 GA99-3549|647553045 GA99-3548|647557795 FTE|642881535 U112|639752106 FSC595|2513054385 FTG|643153800 FSC198|638061005 FSC054|2504840272 MA00-2987|2505271143 SCHUS4|637615499 FSC033|647552802 OSU18|640741571 ATCC25015|2505269054 ATCC25017|641556180 FSC039|2504839281 FSC037|2504837315 FSC154|2504845593 FSC145|2504842685 FSC148|2504843822 FTA|640890093 FSC208|2505272912 FSC539|2504854342 FSC200|2504744884 LVS|637906646 MI001730|2505262540 OR96246|2505262326 FSC021|2504835247 FSC771|2504863113 FSC770|2504860549 RC503|2505265155 FSC846|2504877159 FSC775|2504870790 FSC774|2504868824 FDC178|2504879099 FSC769|2504857115 FSC772|2504863866 OR96246|2505262327 RC503|2505265156 MI001730|2505262541 LVS|637906647 FSC200|2504744885 FTA|640890094 FSC208|2505272913 FSC539|2504854341 FSC021|2504835246 FSC148|2504843823
Ftu1088: 3523|651144040 FSC454|2504851761 FTE|642881604 U112|639752176 FSC595|2513054454 GA99-3548|647557863 FTG|643153733 FSC160|2504850305 FSC159|2504848321 FSC845|2504876771 ATCC25015|2505268983 FSC154|2504845518 ATCC25017|641556104 FSC039|2504838303 FSC037|2504836319 FSC145|2504842757 FSC846|2504877575 FSC775|2504871380 FSC774|2504869498 FDC178|2504879482 FSC769|2504857994 FSC772|2504864342 FSC771|2504863196 FSC770|2504860466 FSC198|640742873 SCHUS4|640740581 FSC054|2504841212 FSC230|2505259703 MA00-2987|2505271259 FSC033|647552875 FSC148|2504844871 FSC022|647554715 FTA|640890054 FSC208|2505273501 FSC200|2504744846 FSC021|2504835231 FSC539|2504854339 RC503|2505265484 MI001730|2505264303 OR96246|2505260757 LVS|640732299 FTA|640890053 FSC208|2505273500 FSC539|2504854338 FSC200|2504744845 OSU18|640741563 OR96246|2505260756 MI001730|2505264304 FSC022|647554714 FSC021|2504835232
Ftu1089: 3523|651144288 FSC454|2504851685 GA99-3548|647556409 FTE|642881790 FSC595|2513054903 GA99-3549|647553365 U112|639752437 FTG|643154212 FSC159|2504847508 FSC154|2504846812 FSC160|2504849456 ATCC25017|641555844 FSC039|2504838537 FSC037|2504836498 FSC145|2504842970 ATCC25015|2505268706 FSC845|2504875586 FSC846|2504878213 FSC775|2504872003 FDC178|2504880278 FSC772|2504864814 FSC769|2504858473 FSC774|2504870106 FSC771|2504862237 FSC770|2504859330 FSC198|638060293 FSC054|2504840828 FSC230|2505260351 MA00-2987|2505272136 SCHUS4|637614788 FSC033|647551956 OSU18|640741622 FSC148|2504845226 FTA|640890431 RC503|2505264802 FSC208|2505273480 FSC539|2504854444 FSC200|2504745229 LVS|640732327 MI001730|2505262587 OR96246|2505260836 FSC021|2504835361 OR96246|2505260837 RC503|2505264803 LVS|640732326 FSC200|2504745228 FSC208|2505273479 FSC539|2504854445 FTA|640890430 FSC021|2504835362
Ftu1090: 3523|651144390 FSC595|2513053882 GA99-3548|647556505 FSC159|2504848483 FSC160|2504850445 ATCC25017|641555741 FSC039|2504837991 FSC037|2504835992 FSC154|2504847269 FSC148|2504844278 FSC147|641732977 ATCC25015|2505268596 FSC145|2504843190 FTE|642880939 GA99-3549|647553469 U112|639752542 FTG|643152618 FSC771|2504862398 FSC770|2504861331 FSC021|2504834864 FSC022|647554984 FTA|640890547 FSC208|2505274184 FSC539|2504854184 FSC200|2504745346 LVS|637907046 MI001730|2505263789 URFT1|647003465 RC503|2505265864 OR96246|2505261082 FSC454|2504851942 FSC846|2504878761 FSC775|2504870848 FSC774|2504870583 FDC178|2504880707 FSC769|2504859079 FSC772|2504865341 OSU18|638146528 OR96246|2505262357 URFT1|647003419 RC503|2505265636 MI001730|2505263582 LVS|637907044 ATCC25015|2505270131 FSC771|2504862493 FSC770|2504859683 FSC200|2504745344 FSC208|2505273213 FSC539|2504853726 FSC021|2504834638
Ftu1091: 3523|651144863 FSC454|2504851529 FSC033|647552062 GA99-3548|647556862 FSC198|638060400 MA00-2987|2505272271 SCHUS4|637614895 FTE|642882262 FSC595|2513055009 U112|639752907 FTG|643152986 FSC160|2504849748 FSC159|2504848212 GA99-3549|647553872 ATCC25015|2505270042 FSC145|2504841870 ATCC25017|641557197 FSC039|2504838882 FSC037|2504836375 FSC154|2504845898 FSC771|2504863578 FSC770|2504859861 FSC846|2504877691 FSC775|2504872171 FSC774|2504870130 FDC178|2504879610 FSC769|2504858571 FSC772|2504864973 FTA|640891350 RC503|2505265803 FSC148|2504843573 FSC021|2504835431 FSC054|2504839647 FSC230|2505258811 FSC208|2505272864 FSC539|2504854380 FSC200|2504746154 MI001730|2505262817 OR96246|2505261906 OSU18|640741758 OR96246|2505261905 RC503|2505265804 MI001730|2505262818 FSC148|2504843572 FSC208|2505272863 FSC539|2504854379 FSC200|2504746153 FSC230|2505258812 FSC021|2504835430 FSC054|2504839648
Ftu1092: 3523|651145538 FSC454|2504851643 FSC160|2504850228 FSC595|2513054027 FTA|640890348 RC503|2505265686 FSC208|2505273845 URFT1|647003530 FSC539|2504853284 FSC200|2504745146 LVS|637906875 OR96246|2505260605 FTE|642880854 U112|639753553 GA99-3548|647557496 FSC198|638060888 MA00-2987|2505270965 SCHUS4|637615383 FSC033|647552680 GA99-3549|647554460 FTG|643153238 FSC021|2504834164 MI001730|2505262710 OSU18|638146365 FSC159|2504848883 FSC054|2504840221 FSC230|2505259076 FSC022|647555271 FSC145|2504842445 ATCC25017|641556549 FSC039|2504838241 FSC037|2504836257 FSC154|2504846595 ATCC25015|2505269401 FSC772|2504864477 FSC771|2504861658 FSC770|2504860209 FSC148|2504844704 FSC846|2504877875 FSC775|2504871677 FSC774|2504869586 FSC769|2504857540 FDC178|2504879818 FSC846|2504877874 FSC775|2504871676 FSC774|2504869587 FSC769|2504857539 FSC148|2504844705 FDC178|2504879819 FSC845|2504875767
Ftu1093: FSC033|647551879 FSC198|638060211 MA00-2987|2505272043 SCHUS4|637614706 FSC159|2504848387 FSC054|2504840630 FSC230|2505259053 GA99-3548|647557211 FSC595|2513054325 FSC148|2504845295 FSC147|641733392 FTE|642881336 U112|639753267 FTG|643153620 FSC154|2504846368 FSC145|2504842158 FSC039|2504838051 FSC037|2504835932 FSC846|2504877170 FSC774|2504868870 FSC775|2504870813 FSC769|2504857052 FSC771|2504862951 FSC770|2504860918 FTA|640891597 LVS|637907917 RC503|2505265350 FSC208|2505273148 FSC539|2504854767 FSC200|2504746402 MI001730|2505264387 OR96246|2505261934 URFT1|647003398 FSC845|2504875833 OR96246|2505261933 OSU18|640741794 RC503|2505265351 URFT1|647003399 MI001730|2505264388 LVS|637907918 ATCC25015|2505269760 ATCC25017|641556897 FDC178|2504879114 FSC021|2504833863 FSC022|647555872 FSC770|2504860917 FSC771|2504862950 FSC200|2504746403 FSC208|2505273149 FSC539|2504854768
Ftu1094: 3523|651143951 FSC454|2504852215 FTE|642881498 FSC595|2513054367 U112|639752071 FTG|643153818 FSC160|2504850399 GA99-3548|647557777 FSC159|2504847774 FSC148|2504843845 FSC147|641732527 RC503|2505266143 FSC208|2505274440 FSC200|2504744864 LVS|637906627 MI001730|2505263358 OSU18|638146148 FTA|640890073 URFT1|647004441 FSC539|2504853850 OR96246|2505262076 GA99-3549|647553028 FSC154|2504845621 ATCC25017|641556210 FSC039|2504838915 FSC037|2504836931 ATCC25015|2505269069 FSC145|2504842671 FSC771|2504863088 FSC770|2504860574 FSC021|2504834745 FSC054|2504840292 MA00-2987|2505271164 FSC772|2504863821 FSC846|2504877278 FSC775|2504870839 FSC774|2504868954 FDC178|2504879179 FSC769|2504857141 FSC845|2504876359 FSC772|2504863822 MA00-2987|2505271163 FSC054|2504840291 FSC769|2504857140 FSC846|2504877277 FSC775|2504870840 FSC774|2504868955 FDC178|2504879178 FSC021|2504834746
Ftu1095: 3523|651144740 FSC454|2504851790 FTA|640890986 GA99-3548|647557064 RC503|2505264476 FTE|642881185 FSC208|2505274192 GA99-3549|647554042 URFT1|647003682 FSC539|2504852905 U112|639753116 FTG|643153465 FSC200|2504745783 LVS|637907407 MI001730|2505263126 FSC159|2504848419 OSU18|638146862 OR96246|2505260922 FSC595|2513054222 FSC021|2504833795 FSC160|2504849960 FSC054|2504841482 FSC230|2505259265 FSC148|2504844026 FSC147|641733085 FSC845|2504876189 FSC154|2504846481 ATCC25017|641555423 FSC039|2504837950 FSC037|2504837613 ATCC25015|2505270205 FSC145|2504842052 FSC771|2504862819 FSC770|2504861050 FSC772|2504864924 FSC198|638060048 MA00-2987|2505271837 SCHUS4|637614543 FSC033|647551729 FSC846|2504878182 FSC775|2504871730 FSC774|2504870324 FDC178|2504880392 FSC769|2504857956 FSC846|2504878181 FSC775|2504871731 FSC774|2504870323 FSC769|2504857955 FDC178|2504880391
Ftu1096: 3523|651145032 FSC454|2504852653 GA99-3548|647556976 FSC595|2513055144 FSC159|2504848268 FTE|642882386 GA99-3549|647553949 U112|639753027 FTG|643153108 FSC160|2504850890 FTA|640891094 RC503|2505265248 FSC208|2505273427 URFT1|647002967 FSC539|2504854303 FSC200|2504745892 LVS|637907502 MI001730|2505262933 OSU18|638146945 OR96246|2505261200 FSC198|638059979 MA00-2987|2505271743 SCHUS4|637614474 FSC033|647551665 FSC021|2504835204 FSC022|647555583 FSC148|2504844922 FSC147|641733476 FSC054|2504840368 FSC230|2505259896 FSC145|2504842006 FSC154|2504846527 ATCC25015|2505269902 FSC772|2504863771 FSC771|2504862754 FSC770|2504860985 FSC846|2504877266 FSC775|2504871843 FSC774|2504869899 FDC178|2504879074 FSC769|2504858277 ATCC25017|641557054 FSC039|2504837770 FSC037|2504835653 FSC846|2504877265 FSC775|2504871844 FSC774|2504869898 FSC769|2504858276 FDC178|2504879075
Ftu1097: 3523|651145115 GA99-3549|647554104 FSC160|2504850027 FSC159|2504847939 FTE|642881247 U112|639753178 FTG|643153533 FSC595|2513054161 GA99-3548|647557127 FSC454|2504852051 FTA|640890903 RC503|2505265287 FSC021|2504834064 FSC208|2505273740 FSC539|2504853184 FSC200|2504745701 LVS|637907342 MI001730|2505263695 OSU18|638146810 OR96246|2505261323 FSC198|638060552 FSC148|2504845113 FSC230|2505260000 SCHUS4|637615047 FSC147|641733208 FSC033|647552216 FSC022|647555446 FSC054|2504839825 MA00-2987|2505272480 FSC845|2504875983 ATCC25017|641555397 FSC039|2504837924 FSC037|2504837587 FSC154|2504846506 FSC145|2504842027 ATCC25015|2505270176 FSC846|2504878268 FSC775|2504871702 FSC774|2504869719 FDC178|2504880226 FSC769|2504857834 URFT1|647004699 FSC772|2504864954 FSC771|2504862790 FSC770|2504861021 URFT1|647004307 FSC770|2504861022 FSC771|2504862791 FSC772|2504864955
Ftu1098: 3523|651145360 FSC454|2504852572 FSC145|2504843131 GA99-3548|647557327 FSC595|2513053768 FSC160|2504849275 ATCC25017|641556774 FSC039|2504839214 FSC154|2504847209 FSC037|2504837219 ATCC25015|2505269634 FTG|643153409 FTE|642880682 U112|639753384 FSC021|2504834666 FSC022|647555166 FSC054|2504840658 FSC230|2505259242 FTA|640891255 RC503|2505264686 URFT1|647003098 FSC539|2504853783 FSC200|2504746059 LVS|637907631 MI001730|2505262456 OSU18|638147062 OR96246|2505261469 FSC208|2505273162 FSC159|2504847395 GA99-3549|647554291 FSC198|640742825 SCHUS4|640740532 FSC771|2504861891 FSC770|2504859807 FSC772|2504864571 FSC846|2504878021 FSC775|2504871435 FSC774|2504870046 FDC178|2504879916 FSC769|2504858315 FSC148|2504844230 MA00-2987|2505270818 FSC845|2504876563 FSC846|2504878020 MA00-2987|2505270817 FSC769|2504858316 FSC775|2504871434 FSC774|2504870047 FDC178|2504879917
Ftu1099: 3523|651145454 FSC454|2504851295 FSC160|2504849185 GA99-3548|647557420 FSC159|2504847301 FSC595|2513053851 GA99-3549|647554381 FTE|642880770 U112|639753469 FTG|643153322 ATCC25017|641556668 FSC039|2504838439 FSC037|2504835833 FSC846|2504877661 FSC775|2504871289 FSC774|2504869518 FSC769|2504857356 ATCC25015|2505269531 FSC154|2504846673 FSC145|2504842523 FDC178|2504879579 FSC772|2504864410 FSC771|2504861754 FSC770|2504860305 FSC054|2504839955 FSC148|2504843585 FSC147|641732824 FSC198|638060902 MA00-2987|2505270988 SCHUS4|637615397 FSC033|647552694 MI001730|2505263254 URFT1|647003009 FSC021|2504834623 FSC022|647555088 FTA|640890678 FSC208|2505274234 FSC539|2504853749 FSC200|2504745478 LVS|637907156 OSU18|638146633 OR96246|2505262358 FSC230|2505260120 RC503|2505265654 FSC845|2504876970 RC503|2505265653 FSC845|2504876972 FSC230|2505260119 FSC845|2504876971
Ftu1100: 3523|651145529 FSC454|2504851652 FTE|642880845 FSC595|2513054036 GA99-3549|647554451 U112|639753544 FTG|643153247 FSC160|2504849115 FSC159|2504848892 GA99-3548|647557488 FSC198|638060880 MA00-2987|2505270956 SCHUS4|637615375 FSC033|647552671 FSC054|2504840231 FSC148|2504844877 FSC147|641732842 FTA|640890357 RC503|2505265676 FSC208|2505273855 URFT1|647003523 FSC539|2504853294 FSC200|2504745156 LVS|637906883 MI001730|2505262720 OSU18|638146375 OR96246|2505260595 FSC021|2504834174 FSC022|647555279 FSC845|2504875774 FSC145|2504842453 ATCC25017|641556557 FSC039|2504838249 FSC037|2504836265 FSC154|2504846603 ATCC25015|2505269409 FSC230|2505259087 FSC772|2504864485 FSC846|2504877888 FSC775|2504871414 FSC774|2504869595 FDC178|2504879827 FSC769|2504857530 FSC771|2504861666 FSC770|2504860217 FSC775|2504871413 FSC846|2504877887 FSC774|2504869596 FDC178|2504879828
Ftu1101: FSC147|641733435 FSC147|641733940 SCHUS4|637615248 SCHUS4|637615571 MA00-2987|2505270767 MA00-2987|2505270789 FSC198|638060753 FSC198|638061077 3523|651145340 FSC454|2504852552 FSC160|2504849295 FTE|642880660 U112|639753365 FTG|643153430 GA99-3548|647557307 FSC159|2504847415 FSC595|2513053748 FSC148|2504843929 FSC054|2504840408 FSC230|2505259427 FSC033|647552542 ATCC25015|2505269654 ATCC25017|641556794 FSC039|2504839234 FSC037|2504837199 FSC846|2504877337 FSC774|2504868970 FDC178|2504879243 FSC771|2504861915 FSC770|2504859783 FSC772|2504863885 FSC769|2504857217 FSC775|2504870927 FSC021|2504834529 FSC022|647554915 RC503|2505265196 FSC208|2505273391 FSC200|2504746081 FSC200|2504744947 MI001730|2505263720 LVS|637907650 LVS|637906695 FSC539|2504853622 OR96246|2505262086 FTA|640891277 FTA|640890153 FSC145|2504843151 FSC154|2504847189
Ftu1102: ATCC25015|2505269077 ATCC25015|2505269238 3523|651145669 FSC454|2504852264 FSC595|2513055373 GA99-3549|647554577 FSC148|2504843436 FSC147|641732628 FTE|642881952 U112|639753680 RC503|2505265085 FSC208|2505272644 URFT1|647003766 FSC539|2504852935 FSC200|2504746779 LVS|637908250 MI001730|2505263008 OSU18|638147602 OR96246|2505260795 FTG|643153988 GA99-3548|647557618 FSC159|2504848744 FSC021|2504833840 FSC054|2504840159 FSC230|2505258688 FSC022|647556182 FSC160|2504850675 FTA|640891980 FSC198|638059551 SCHUS4|637614047 FSC033|647551421 FSC845|2504876081 ATCC25017|641556379 FSC039|2504839507 FSC037|2504837412 FSC145|2504842284 FSC154|2504846051 MA00-2987|2505270570 FSC846|2504877004 FSC775|2504870699 FSC774|2504869852 FSC769|2504858372 FSC772|2504863641 FDC178|2504878914 FSC771|2504861466 FSC770|2504860755 FSC772|2504863642 FDC178|2504878915
Ftu1103: 3523|651143959 FSC454|2504852203 FSC595|2513054380 FTE|642881511 U112|639752083 FTG|643153805 GA99-3548|647557790 GA99-3549|647553039 FSC159|2504847787 FSC160|2504850380 FSC145|2504842679 ATCC25015|2505269061 ATCC25017|641556187 FSC039|2504839274 FSC037|2504837308 OSU18|638146159 FSC154|2504845600 MI001730|2505262534 FTA|640890087 URFT1|647004070 OR96246|2505262320 RC503|2505265148 FSC208|2505274590 FSC200|2504744878 LVS|637906640 FSC539|2504854348 FSC054|2504840277 MA00-2987|2505271147 FSC021|2504835255 FSC148|2504843828 MA00-2987|2505271148 FSC021|2504835253 FSC148|2504843830 FSC771|2504863105 FSC770|2504860557 FSC771|2504863102 FSC770|2504860560 FSC772|2504863857 FSC846|2504877167 FSC775|2504870798 FSC774|2504868832 FDC178|2504879090 FSC769|2504857107 FSC770|2504860561 FSC771|2504863101 FSC054|2504840276 FSC148|2504843827 FSC148|2504843829
Ftu1104: 3523|651144379 FSC454|2504851931 GA99-3548|647556493 FSC160|2504850433 FSC159|2504848471 FTE|642880928 GA99-3549|647553457 FSC595|2513053893 FSC198|638059852 SCHUS4|637614347 FSC033|647551554 U112|639752531 MA00-2987|2505271584 FSC022|647554971 OSU18|638146516 RC503|2505265624 FSC021|2504834650 FSC208|2505273783 FSC539|2504853738 FSC200|2504745332 LVS|637907032 MI001730|2505263570 OR96246|2505262345 FTG|643152607 FTA|640890534 URFT1|647003430 ATCC25017|641555754 FSC039|2504838004 FSC037|2504835979 FSC145|2504843178 ATCC25015|2505268608 FSC154|2504847257 FSC846|2504878230 FSC775|2504872013 FSC774|2504869978 FDC178|2504880157 FSC769|2504858992 FSC054|2504840574 FSC230|2505260216 FSC148|2504844890 FSC772|2504864837 FSC771|2504862381 FSC770|2504861314 FSC845|2504876660 FSC148|2504844891 FSC770|2504861313 FSC771|2504862380 FSC772|2504864836
Ftu1105: 3523|651144446 FSC454|2504852766 GA99-3548|647556574 FSC148|2504844532 FTE|642881009 FSC595|2513054962 GA99-3549|647553539 U112|639752611 FTG|643152687 FSC160|2504850519 FSC159|2504848556 FSC147|641733696 FSC198|638059932 MA00-2987|2505271679 SCHUS4|637614427 FSC033|647551627 FSC054|2504839763 FSC230|2505259756 FSC771|2504863406 FSC770|2504861263 ATCC25015|2505270434 FSC154|2504846148 FSC145|2504843270 FSC208|2505273029 LVS|637908052 FSC021|2504834984 MI001730|2505262726 ATCC25017|641555660 FSC039|2504839076 FSC037|2504836829 RC503|2505264545 FSC772|2504864707 FSC200|2504746554 FDC178|2504880000 FTA|640891745 FSC539|2504854091 OR96246|2505260685 FSC769|2504857835 FSC846|2504878141 FSC775|2504871901 FSC774|2504869832 FSC845|2504876878 FSC769|2504857836 FSC846|2504878142 FSC775|2504871902 FSC774|2504869833 OR96246|2505260686 FSC539|2504854092
Ftu1106: 3523|651144579 FSC454|2504850974 FTE|642881135 U112|639752732 FTG|643152808 FSC160|2504849846 GA99-3549|647553666 GA99-3548|647556701 FSC021|2504835042 FSC022|647555826 FSC198|638060855 MA00-2987|2505270929 SCHUS4|637615350 FSC033|647552647 FSC054|2504841129 FTA|640891546 RC503|2505265125 FSC208|2505273887 URFT1|647004404 FSC539|2504854157 FSC200|2504746350 LVS|637907867 MI001730|2505263309 OSU18|640741789 OR96246|2505260855 FSC148|2504844689 FSC147|641733137 FSC145|2504841783 ATCC25015|2505270127 FSC154|2504845813 FSC771|2504862489 FSC770|2504859687 FSC846|2504878643 FSC775|2504871363 FDC178|2504880317 FSC772|2504865024 FSC774|2504870229 FSC230|2505259594 FSC769|2504858684 FSC595|2513055223 FSC159|2504848323 FSC845|2504876435 FSC039|2504838778 FSC037|2504836479 FSC159|2504848678 FSC595|2513053905 FSC037|2504836478 FSC039|2504838779
Ftu1107: 3523|651144882 FSC454|2504852221 FSC148|2504843808 FTE|642882241 U112|639752887 FSC147|641733331 FSC595|2513054096 FSC159|2504849029 FTA|640891372 RC503|2505266388 FSC208|2505272825 FSC539|2504854402 FSC200|2504746177 LVS|637907733 FSC160|2504849769 OR96246|2505261928 MI001730|2505264169 FSC021|2504835452 MA00-2987|2505272250 GA99-3548|647556843 FSC198|638060383 SCHUS4|637614878 FSC033|647552047 URFT1|647003180 GA99-3549|647553809 FTG|643152964 OSU18|638147161 FSC022|647555736 FSC845|2504876920 FSC771|2504863562 FSC770|2504859877 ATCC25017|641557211 FSC039|2504838868 FSC037|2504836389 FSC772|2504863908 FSC154|2504845883 FSC145|2504841855 ATCC25015|2505270056 FSC846|2504877344 FDC178|2504879639 FSC775|2504871307 FSC054|2504839620 FSC230|2505258783 FSC774|2504869054 FSC769|2504857273 FSC054|2504839621 FSC230|2505258784 FSC775|2504870926
Ftu1108: 3523|651144887 FSC454|2504852227 FTE|642882235 U112|639752881 FSC154|2504845874 FSC595|2513054090 FSC159|2504849023 FTG|643152958 ATCC25015|2505270065 ATCC25017|641557218 FSC039|2504838860 FSC037|2504836397 FSC160|2504849775 FSC846|2504877594 FSC775|2504871214 FSC774|2504869203 FDC178|2504879461 FSC145|2504841846 FSC772|2504864135 GA99-3548|647556837 GA99-3549|647553803 FSC054|2504839614 FSC230|2505258777 FSC198|638060378 MA00-2987|2505272244 SCHUS4|637614873 FSC033|647552041 FSC769|2504857734 FSC148|2504843801 FSC771|2504863553 FSC770|2504859886 FSC021|2504835511 FSC022|647555732 FTA|640891379 RC503|2505266413 FSC208|2505273003 URFT1|647004756 FSC539|2504854675 FSC200|2504746185 LVS|637907739 MI001730|2505262666 OSU18|638147166 OR96246|2505262063 FSC845|2504876119 FSC771|2504863554 FSC770|2504859885 FSC769|2504857621 FSC148|2504843800
Ftu1109: 3523|651145374 FSC454|2504852586 FSC145|2504843113 GA99-3548|647557345 GA99-3549|647554307 FSC230|2505258899 FSC147|641733036 FSC021|2504835268 FSC159|2504847379 FSC198|638060783 FTE|642880696 U112|639753398 SCHUS4|637615278 FSC033|647552572 FSC022|647555153 FTG|643153395 FTA|640890760 RC503|2505265545 FSC208|2505272765 URFT1|647004350 FSC539|2504853988 FSC200|2504745561 LVS|637907229 MI001730|2505264265 FSC160|2504849261 OSU18|638146703 OR96246|2505261569 ATCC25017|641556757 FSC039|2504839196 FSC037|2504837237 FSC154|2504847225 ATCC25015|2505269616 FDC178|2504880407 FSC846|2504878433 FSC775|2504872246 FSC774|2504870251 FSC769|2504858687 FSC772|2504865358 FSC771|2504861872 FSC770|2504859826 FSC845|2504876574 FSC595|2513053787 FSC148|2504845063 FSC054|2504841021 MA00-2987|2505270835 FSC054|2504840300 FSC148|2504845395 MA00-2987|2505270836
Ftu1110: 3523|651145423 FSC454|2504851984 FTE|642880746 U112|639753447 FTG|643153346 FSC595|2513055424 GA99-3549|647554353 GA99-3548|647557392 FSC160|2504849212 FSC159|2504847332 FSC033|647552613 MA00-2987|2505270888 FSC054|2504841118 FSC230|2505260279 ATCC25015|2505269566 ATCC25017|641556704 FSC039|2504838475 FSC037|2504835869 FSC145|2504843062 FSC154|2504846726 FTA|640890707 RC503|2505265391 FSC208|2505274225 FSC539|2504854499 FSC200|2504745509 LVS|640732351 OR96246|2505261442 FSC021|2504835403 FSC148|2504844679 MI001730|2505263260 FSC846|2504877213 FSC775|2504872114 FSC774|2504869480 FSC769|2504856892 FDC178|2504879013 FSC772|2504863728 FSC771|2504861809 FSC770|2504860360 OSU18|638146660 FSC770|2504860359 FSC771|2504861808 FSC846|2504877212 FSC775|2504872115 FSC774|2504869481 FSC772|2504863729 FSC769|2504858079 FSC769|2504856893 FDC178|2504879014
Ftu1111: 3523|651145474 FSC454|2504851275 FSC198|638060918 FTA|640890657 RC503|2505264709 FSC021|2504835487 FSC054|2504839975 FTE|642880789 FSC230|2505260097 FSC595|2513053832 FSC208|2505274228 GA99-3549|647554399 FSC539|2504854600 FSC022|647555070 U112|639753488 FSC200|2504745456 LVS|637907135 MI001730|2505264342 MA00-2987|2505271011 SCHUS4|637615413 OSU18|638146616 OR96246|2505260906 FSC033|647552711 FSC160|2504849166 FSC845|2504876948 FTG|643153303 GA99-3548|647557439 FSC159|2504848948 FSC148|2504843607 FSC147|641732808 ATCC25015|2505269511 FSC154|2504846653 ATCC25017|641556649 FSC039|2504838419 FSC037|2504835813 FSC846|2504878629 FSC775|2504872323 FSC774|2504870404 FDC178|2504880584 FSC769|2504858848 FSC772|2504865473 FSC771|2504861727 FSC770|2504860278 URFT1|647004624 FSC145|2504842503 URFT1|647003632 FSC770|2504860279 FSC771|2504861728
Ftu1112: 3523|651145641 FSC454|2504852179 U112|639753652 FSC198|638059578 GA99-3549|647554549 SCHUS4|637614074 FSC033|647551447 GA99-3548|647557588 FSC595|2513055276 FSC159|2504848773 FTG|643153958 FSC054|2504840687 FSC230|2505258722 MA00-2987|2505270607 FTE|642881922 FSC021|2504833805 FSC160|2504850644 OSU18|640741842 FSC145|2504842315 ATCC25017|641556420 FSC039|2504837640 FSC037|2504836086 ATCC25015|2505269269 FSC154|2504847081 FTA|640891945 RC503|2505266062 FSC208|2505272680 FSC539|2504852970 FSC200|2504746743 LVS|637908222 MI001730|2505263044 OR96246|2505260830 FSC148|2504845033 FSC771|2504861503 FSC770|2504860718 URFT1|647003796 OR96246|2505260829 RC503|2505266061 FSC769|2504858160 MI001730|2505263043 LVS|637908223 FSC770|2504860717 FSC771|2504861504 FTA|640891946 FSC200|2504746744 FSC208|2505272679 FSC539|2504852969 FSC148|2504845032
Ftu1113: 3523|651145276 3523|651145278 ATCC25017|641556003 ATCC25017|641556859 FSC454|2504851363 FSC160|2504849683 FTE|642881370 U112|639753300 GA99-3548|647557244 FSC159|2504847595 FTG|643153654 FSC208|2505273574 FSC200|2504745599 LVS|637907264 FTA|640890801 FSC539|2504853363 OR96246|2505261835 FSC198|638060628 FSC054|2504840001 FSC230|2505259573 MA00-2987|2505272580 SCHUS4|637615123 FSC033|647552288 MI001730|2505264005 FSC022|647555375 FSC021|2504834227 FSC145|2504842575 FSC154|2504846088 FSC039|2504839258 FSC037|2504837297 ATCC25015|2505270010 FSC845|2504875917 RC503|2505264602 FSC148|2504845413 FSC595|2513054635 FSC770|2504860673 FSC771|2504862451 3523|651145277 FTE|642881371 U112|639753301 GA99-3548|647557245 FTG|643153655 FSC160|2504849824 FSC159|2504847596 FSC595|2513055004 FSC770|2504860440 FSC595|2513054591
Ftu1114: MA00-2987|2505270946 MA00-2987|2505270948 FSC022|647555284 FSC022|647555288 3523|651145518 FSC454|2504852430 GA99-3549|647554441 GA99-3548|647557481 FSC159|2504848899 FTE|642880838 U112|639753537 FTG|643153254 FSC595|2513055190 FSC160|2504849122 FSC198|638060872 FSC148|2504844901 SCHUS4|637615367 FSC147|641732848 FSC033|647552663 FSC054|2504840239 FSC230|2505259095 FTA|640890367 RC503|2505265384 FSC021|2504835195 FSC208|2505273189 URFT1|647004139 FSC539|2504854589 FSC200|2504745166 LVS|637906892 MI001730|2505263090 OSU18|638146383 OR96246|2505261793 FSC845|2504875782 FSC772|2504865440 ATCC25017|641556563 FSC039|2504838255 FSC037|2504836271 ATCC25015|2505269415 FSC145|2504842459 FSC771|2504861674 FSC770|2504860225 FSC154|2504846609 FSC846|2504878802 FSC775|2504871072 FSC774|2504870620 FDC178|2504880781 FSC769|2504859084
Ftu1115: 3523|651144000 FSC454|2504851343 FSC198|638059690 FTA|640890211 GA99-3548|647557829 RC503|2505264867 FSC148|2504845200 FSC021|2504835390 FSC054|2504841323 FTE|642881568 FSC230|2505259337 FSC595|2513054418 FSC208|2505274417 GA99-3549|647553079 FSC539|2504854489 FSC022|647554857 U112|639752141 FTG|643153767 FSC200|2504745007 LVS|637906746 MA00-2987|2505271415 SCHUS4|637614185 FSC147|641733850 OR96246|2505261365 FSC033|647552424 MI001730|2505263458 OSU18|638146250 FSC160|2504850342 FSC159|2504847824 FSC154|2504845558 ATCC25015|2505269021 FSC145|2504842719 FSC771|2504863158 FSC770|2504860504 ATCC25017|641556142 FSC039|2504839319 FSC037|2504837353 FSC846|2504878740 FSC775|2504871861 FSC774|2504869844 FDC178|2504880694 FSC769|2504858291 FSC772|2504865336 URFT1|647003395 FSC845|2504876799 FSC845|2504876528 URFT1|647004178
Ftu1116: 3523|651144138 FSC454|2504852374 GA99-3549|647553204 FSC160|2504849624 FSC148|2504845378 FSC021|2504833949 FSC054|2504839844 FSC230|2505259919 FSC022|647554807 FSC159|2504848055 FSC147|641733804 FSC198|638059773 FTE|642882048 FSC595|2513054238 U112|639752270 MA00-2987|2505271511 SCHUS4|637614268 FSC033|647552348 FTG|643154309 GA99-3548|647556259 FTA|640890275 FSC208|2505273674 URFT1|647003415 FSC539|2504853063 FSC200|2504745071 LVS|637906807 MI001730|2505264138 OSU18|638146306 OR96246|2505262229 ATCC25017|641556005 FSC039|2504839593 FSC037|2504836884 FSC145|2504843411 FSC154|2504845418 ATCC25015|2505268890 FSC846|2504877604 FSC774|2504869187 FDC178|2504879471 FSC769|2504857454 FSC771|2504862035 FSC770|2504859129 FSC772|2504864169 FSC845|2504876001 FSC775|2504871255 RC503|2505266010 RC503|2505264567 FSC775|2504871568
Ftu1117: 3523|651144274 ATCC25015|2505268737 ATCC25017|641555857 FSC039|2504838524 FSC037|2504836511 FSC145|2504842957 FSC454|2504851671 FSC772|2504864236 FSC595|2513054725 FSC154|2504846825 FDC178|2504879573 GA99-3549|647553349 FSC771|2504862209 FSC770|2504859302 FSC022|647555319 FSC021|2504835347 FSC054|2504840812 FSC230|2505260367 FSC198|638060279 SCHUS4|637614774 FSC033|647551944 MA00-2987|2505272118 FTE|642881759 U112|639752411 FTG|643154183 GA99-3548|647556395 FSC159|2504847522 FSC160|2504849442 FSC148|2504845241 OSU18|640741619 URFT1|647003135 LVS|637906930 FTA|640890411 FSC208|2505273711 FSC539|2504854425 FSC200|2504745209 MI001730|2505264095 OR96246|2505261429 RC503|2505264974 FSC769|2504857729 FSC846|2504877679 FSC775|2504871318 FSC774|2504869275 FSC846|2504877680 FSC775|2504871317 FSC774|2504869274 FSC769|2504857773
Ftu1118: 3523|651144333 FSC198|638060335 FSC054|2504840839 FSC230|2505259134 FSC595|2513054572 MA00-2987|2505272187 SCHUS4|637614830 FSC160|2504849501 FTE|642881836 U112|639752482 FTG|643154258 GA99-3548|647556453 FSC159|2504847464 GA99-3549|647553410 FSC033|647551995 OSU18|640741633 FSC148|2504845184 FSC454|2504851729 FSC145|2504843221 FSC154|2504846106 ATCC25015|2505270479 FSC846|2504877555 FSC775|2504871145 FSC774|2504869148 FDC178|2504879443 FSC769|2504857505 FSC772|2504864113 ATCC25017|641555707 FSC039|2504838746 FSC037|2504836761 FTA|640890499 RC503|2505264727 FSC208|2505273307 FSC539|2504853585 FSC200|2504745298 LVS|637907001 OR96246|2505261222 FSC021|2504834491 MI001730|2505263106 FSC771|2504863443 FSC770|2504861372 FSC845|2504875634 FSC771|2504863445 FSC770|2504861374 FSC159|2504849081 FSC160|2504850769 GA99-3548|647557741
Ftu1119: 3523|651144449 FSC454|2504852769 FTE|642881012 U112|639752614 FSC595|2513054959 FSC160|2504850522 FTA|640891742 RC503|2505264542 FSC021|2504834987 FSC208|2505273032 GA99-3549|647553542 FSC539|2504854088 FSC022|647556023 FSC200|2504746551 LVS|637908049 MI001730|2505262729 OSU18|638147426 OR96246|2505260682 FSC054|2504839760 FSC148|2504844535 FSC147|641733693 FSC198|638059935 MA00-2987|2505271682 SCHUS4|637614430 FSC033|647551630 FTG|643152690 GA99-3548|647556577 FSC159|2504848355 ATCC25017|641555657 FSC039|2504839073 FSC037|2504836826 FSC846|2504878138 FSC775|2504871898 FSC774|2504869829 FSC769|2504858434 FSC772|2504864704 FSC154|2504846151 FDC178|2504880003 ATCC25015|2505270431 FSC145|2504843273 FSC771|2504863403 FSC770|2504861260 URFT1|647003340 FSC230|2505259649 FSC845|2504876881 URFT1|647004462 FSC230|2505259753
Ftu1120: 3523|651144639 GA99-3548|647556721 FSC159|2504847944 FTG|643152830 FSC454|2504851030 FTE|642882110 U112|639752761 GA99-3549|647553690 FSC595|2513055244 FSC160|2504850144 FSC845|2504876256 ATCC25015|2505269891 FSC145|2504841725 ATCC25017|641557044 FSC039|2504838185 FSC037|2504836119 FSC154|2504845758 FSC771|2504862530 FSC770|2504859646 FSC772|2504865499 FSC846|2504878850 FSC775|2504872633 FSC774|2504870608 FSC769|2504857148 FSC021|2504834894 FSC022|647555808 RC503|2505264467 FSC208|2505273078 FSC539|2504853948 FSC200|2504746318 LVS|637907846 MI001730|2505264163 OSU18|638147255 OR96246|2505261718 FTA|640891513 URFT1|647003490 FSC148|2504843890 MA00-2987|2505271996 FSC198|638060177 SCHUS4|637614672 FSC033|647551849 FSC054|2504840133 FSC230|2505259529 FDC178|2504879345 FSC054|2504840132 FSC230|2505259530 FDC178|2504879599
Ftu1121: 3523|651144826 FSC198|638060426 FTA|640891195 RC503|2505266228 FSC021|2504835063 FSC054|2504839678 FTE|642882289 FSC230|2505258843 FSC595|2513055046 FSC208|2505273625 GA99-3549|647553846 URFT1|647003946 FSC539|2504853679 FSC022|647555659 U112|639752933 FSC200|2504745993 LVS|637907585 MI001730|2505262906 SCHUS4|637614921 OSU18|638147023 OR96246|2505261629 FSC033|647552087 FTG|643153014 FSC160|2504850097 FSC454|2504851419 FSC148|2504843542 FSC147|641733293 GA99-3548|647556888 FSC159|2504848187 FSC845|2504876389 FSC154|2504845924 ATCC25015|2505270005 ATCC25017|641557162 FSC039|2504837879 FSC037|2504835762 FSC145|2504841897 FSC772|2504864321 FSC771|2504863322 FSC770|2504861203 FSC846|2504877810 FSC774|2504869410 FDC178|2504879713 FSC769|2504857722 MA00-2987|2505272305 FSC775|2504871590 MA00-2987|2505272304 FSC775|2504871621
Ftu1122: 3523|651144848 FSC160|2504849734 GA99-3548|647556876 FSC154|2504845910 FSC159|2504848199 FTA|640891332 RC503|2505265821 FSC021|2504835414 FSC208|2505273511 URFT1|647004194 FSC539|2504854363 FSC022|647555764 FSC200|2504746136 LVS|637907700 MI001730|2505262835 OSU18|638147128 OR96246|2505261889 FSC145|2504841883 ATCC25017|641557174 FSC039|2504837891 FSC037|2504835774 FSC454|2504851514 FSC148|2504843555 FSC595|2513055023 FSC054|2504839664 FSC230|2505258829 FSC147|641733305 FTE|642882277 U112|639752921 FTG|643153001 GA99-3549|647553858 ATCC25015|2505270030 FSC771|2504863594 FSC770|2504859845 MA00-2987|2505272287 FSC846|2504877700 FSC775|2504871357 FSC774|2504869323 FDC178|2504879616 FSC769|2504857629 FSC772|2504864278 FSC846|2504877701 FSC769|2504857630 FSC774|2504869322 FSC772|2504864279 FSC775|2504871356 FDC178|2504879617
Ftu1123: 3523|651145114 FTG|643153532 FSC160|2504850026 GA99-3549|647554103 FSC159|2504847938 FTE|642881246 U112|639753177 FSC454|2504852052 FSC595|2513054162 GA99-3548|647557126 FSC230|2505260001 FSC054|2504839826 FSC198|638060551 FSC022|647555447 MA00-2987|2505272479 SCHUS4|637615046 FSC033|647552215 FSC148|2504845114 FSC147|641733209 FSC021|2504834063 FTA|640890904 RC503|2505265288 FSC208|2505273739 URFT1|647004308 FSC539|2504853183 FSC200|2504745702 LVS|637907343 MI001730|2505263696 OSU18|638146811 OR96246|2505261324 FSC845|2504875984 ATCC25015|2505270175 FSC145|2504842026 ATCC25017|641555396 FSC039|2504837923 FSC037|2504837586 FSC154|2504846507 FDC178|2504880225 FSC846|2504878269 FSC775|2504871701 FSC774|2504869720 FSC769|2504857833 FSC772|2504864953 FSC771|2504862789 FSC770|2504861020 FSC771|2504862788 FSC770|2504861019
Ftu1124: 3523|651145198 FSC454|2504851140 GA99-3548|647556563 FTE|642880998 GA99-3549|647553528 U112|639752600 FTG|643152676 FSC595|2513055528 FSC159|2504848545 FSC160|2504850508 FSC198|638059921 MA00-2987|2505271667 SCHUS4|637614416 FSC033|647551617 FSC054|2504839774 FSC230|2505258577 MI001730|2505263422 RC503|2505264825 FSC208|2505272900 FSC539|2504854269 FSC200|2504746567 OR96246|2505260514 OSU18|638147439 FTA|640891758 LVS|637908064 FSC145|2504843255 ATCC25017|641555671 FSC039|2504839087 FSC037|2504836840 ATCC25015|2505270445 FSC154|2504846137 URFT1|647003730 FSC846|2504878066 FSC775|2504871801 FSC774|2504869775 FDC178|2504879976 FSC769|2504858083 FSC021|2504834768 FSC148|2504844521 FSC772|2504864635 FSC771|2504863491 FSC770|2504861278 FSC770|2504861277 FSC771|2504863492 FSC772|2504864636 FSC021|2504834767 FSC148|2504844520
Ftu1125: 3523|651145207 FSC454|2504851149 FTE|642880989 U112|639752591 GA99-3548|647556555 FSC159|2504848536 FTG|643152667 FSC595|2513055537 GA99-3549|647553519 FSC148|2504844511 FSC147|641733715 FSC021|2504834758 FSC022|647556044 FSC198|638059912 FSC054|2504839783 FSC230|2505258586 MA00-2987|2505271658 SCHUS4|637614407 FSC033|647551608 FSC160|2504850499 FTA|640891767 RC503|2505264835 FSC208|2505272891 URFT1|647003722 FSC539|2504854278 FSC200|2504746576 LVS|637908073 OSU18|638147448 OR96246|2505260505 FSC845|2504876708 FSC154|2504846128 FSC145|2504843246 ATCC25015|2505270455 FSC846|2504877903 FSC775|2504871611 FSC774|2504869624 FDC178|2504879837 FSC769|2504857711 ATCC25017|641555680 FSC039|2504839096 FSC037|2504836849 FSC772|2504864494 MI001730|2505263413 FSC771|2504863482 FSC770|2504861287 FSC771|2504863481 FSC770|2504861288
Ftu1126: 3523|651145358 FSC198|640742823 SCHUS4|640740530 FSC160|2504849277 FSC159|2504847397 FTE|642880680 U112|639753382 FSC054|2504840654 FSC230|2505259238 MA00-2987|2505270814 FSC033|647552558 GA99-3548|647557325 FTG|643153411 OSU18|640741750 FSC148|2504844232 FSC147|641733051 FTA|640891257 RC503|2505264684 FSC021|2504834668 FSC208|2505273164 URFT1|647003100 FSC539|2504853781 FSC022|647555168 FSC200|2504746061 LVS|640732421 MI001730|2505262454 OR96246|2505261471 GA99-3549|647554289 FSC595|2513053766 FSC454|2504852570 FSC845|2504876561 FSC145|2504843133 ATCC25017|641556776 FSC039|2504839216 FSC037|2504837217 FSC154|2504847207 ATCC25015|2505269636 FSC772|2504864569 FSC846|2504878018 FSC775|2504871432 FSC774|2504870049 FDC178|2504879919 FSC769|2504858318 FSC771|2504861894 FSC770|2504859804 FSC770|2504859805 FSC771|2504861893
Ftu1127: 3523|651145502 FSC454|2504851831 FSC198|638060941 FTA|640890624 GA99-3548|647557465 RC503|2505265015 FSC148|2504843695 FSC054|2504841451 FTE|642880817 FSC595|2513053804 FSC208|2505274584 GA99-3549|647554426 URFT1|647004738 FSC539|2504854637 U112|639753516 FTG|643153275 FSC200|2504745424 LVS|637907112 MI001730|2505262520 SCHUS4|637615436 FSC160|2504849138 FSC159|2504848920 OSU18|638146590 FSC147|641732788 OR96246|2505262163 FSC033|647552738 FSC845|2504876931 FSC021|2504835613 FSC022|647555043 ATCC25017|641556624 FSC039|2504838394 FSC154|2504846628 FDC178|2504880229 FSC037|2504835788 ATCC25015|2505269486 FSC145|2504842478 FSC846|2504878281 FSC775|2504872059 FSC774|2504870088 FSC769|2504858559 FSC772|2504864909 FSC771|2504861697 FSC770|2504860248 FSC230|2505258949 MA00-2987|2505271045 FSC230|2505258948 MA00-2987|2505271044
Ftu1128: 3523|651145679 FSC454|2504852743 GA99-3548|647557622 FTE|642881957 FSC595|2513055369 U112|639753684 FTG|643153992 FSC159|2504848740 FSC148|2504843440 GA99-3549|647554580 FSC160|2504850679 FSC147|641732624 FSC054|2504840163 FSC198|638059547 MA00-2987|2505270565 SCHUS4|637614043 FSC033|647551417 FSC230|2505258684 FSC021|2504833844 FSC022|647556186 FTA|640891984 FSC208|2505272640 URFT1|647003762 FSC539|2504852931 FSC200|2504746783 LVS|637908254 MI001730|2505263004 OSU18|638147606 OR96246|2505260791 FSC845|2504876077 ATCC25015|2505269234 ATCC25017|641556375 FSC039|2504839503 FSC037|2504837416 FSC145|2504842280 FSC846|2504877009 FSC775|2504870694 FDC178|2504878920 FSC769|2504858540 FSC154|2504846055 FSC772|2504863646 FSC771|2504861459 FSC770|2504860762 RC503|2505265081 FSC774|2504868740 RC503|2505265080 FSC774|2504869847
Ftu1129: 3523|651145782 FSC454|2504851565 ATCC25017|641556275 FSC039|2504838649 FSC037|2504836663 ATCC25015|2505269140 FSC145|2504842599 FSC154|2504845685 FSC771|2504863013 FSC770|2504860649 GA99-3548|647557712 FTE|642881434 U112|639753778 FSC160|2504850800 FSC159|2504849050 FSC595|2513055401 FSC198|640742876 SCHUS4|640740584 FSC845|2504876148 FSC769|2504857780 FTG|643153887 FSC054|2504840593 FSC148|2504844170 FSC230|2505260067 MA00-2987|2505271271 RC503|2505265408 FSC021|2504834612 FSC208|2505273460 FSC539|2504853654 FSC200|2504744933 LVS|640732308 MI001730|2505263946 OR96246|2505261686 FTA|640890140 OR96246|2505261685 RC503|2505265407 OSU18|640741579 MA00-2987|2505271270 MI001730|2505263947 LVS|640732309 FSC200|2504744934 FSC230|2505260068 FSC208|2505273461 FSC539|2504853655 FSC054|2504840592 FSC148|2504844171 FSC021|2504834613
Ftu1130: MA00-2987|2505272473 MA00-2987|2505272477 3523|651145112 FSC454|2504852054 FSC147|641733211 FTA|640890906 URFT1|647004310 FSC022|647555449 LVS|637907345 FSC198|638060549 SCHUS4|637615044 FSC033|647552213 FSC148|2504845116 RC503|2505265290 FSC021|2504834061 FSC208|2505273737 FSC539|2504853181 FSC200|2504745704 OR96246|2505261326 OSU18|638146813 FTE|642881244 U112|639753175 GA99-3549|647554101 FSC160|2504850024 FSC054|2504839828 FSC230|2505260003 MI001730|2505263698 FSC595|2513054164 FTG|643153530 GA99-3548|647557124 FSC159|2504847936 FSC145|2504842024 ATCC25015|2505270173 FSC039|2504837921 FSC037|2504837584 FSC772|2504864950 FSC154|2504846509 FSC846|2504878272 FSC775|2504871698 FSC774|2504869723 FDC178|2504880222 FSC769|2504857830 FSC771|2504862785 FSC770|2504861016 FSC845|2504875986 ATCC25017|641557353
Ftu1131: LVS|637907938 LVS|637907942 3523|651144557 FSC454|2504850953 FTE|642881114 FSC595|2513055187 U112|639752712 FTG|643152788 FSC159|2504848656 GA99-3548|647556681 FSC021|2504835592 FSC022|647555934 FTA|640891622 RC503|2505265907 FSC208|2505272904 URFT1|647003404 FSC539|2504854722 FSC200|2504746428 OR96246|2505260905 FSC054|2504840935 FSC230|2505260049 GA99-3549|647553646 MA00-2987|2505270708 FSC198|638060697 SCHUS4|637615193 FSC033|647552492 FSC148|2504845071 FSC147|641733602 FSC160|2504849826 MI001730|2505264104 OSU18|638147333 FSC845|2504876846 ATCC25015|2505270313 ATCC25017|641555544 FSC039|2504838220 FSC154|2504846256 FSC037|2504836194 FSC145|2504841595 FSC846|2504877474 FSC775|2504872237 FSC774|2504870205 FSC769|2504856922 FDC178|2504880523 FSC772|2504865312 FSC771|2504862686 FSC770|2504859489
Ftu1132: ATCC25015|2505269913 ATCC25015|2505269914 3523|651145021 FSC454|2504852643 GA99-3548|647556966 FSC159|2504848258 FTG|643153098 FTE|642882376 U112|639753017 FSC198|638059987 MA00-2987|2505271754 SCHUS4|637614482 FSC033|647551674 FSC160|2504850880 GA99-3549|647553939 FSC595|2513055134 FSC148|2504844934 FSC147|641733468 FSC021|2504834866 FSC054|2504840358 FSC230|2505259886 FSC022|647555591 FTA|640891107 FSC208|2505274037 FSC200|2504745905 LVS|637907511 MI001730|2505262463 OSU18|638146955 OR96246|2505261185 FSC539|2504854058 RC503|2505266053 URFT1|647004304 FSC845|2504876374 FSC772|2504864785 FSC154|2504846538 FSC846|2504878672 FSC775|2504871988 FSC774|2504869967 FDC178|2504880063 FSC769|2504858450 FSC145|2504841995 ATCC25017|641557065 FSC039|2504837781 FSC037|2504835664 FSC771|2504863213 FSC770|2504861095
Ftu1133: FSC022|647555285 FSC022|647555289 3523|651145517 FSC454|2504852429 GA99-3549|647554440 FSC160|2504849123 FTG|643153255 GA99-3548|647557480 FSC159|2504848900 FTE|642880837 U112|639753536 FSC595|2513055191 FSC148|2504844902 FSC147|641732849 FTA|640890368 RC503|2505265385 FSC054|2504840240 FSC208|2505273190 URFT1|647004140 FSC539|2504854588 FSC200|2504745167 LVS|637906893 MI001730|2505263089 OSU18|638146384 OR96246|2505261792 FSC198|638060871 SCHUS4|637615366 FSC033|647552662 FSC230|2505259096 FSC021|2504835194 FSC845|2504875783 FSC145|2504842460 FSC154|2504846610 ATCC25017|641556564 FSC039|2504838256 FSC037|2504836272 ATCC25015|2505269416 FSC772|2504865439 FSC846|2504878803 FSC775|2504871073 FSC774|2504870621 FDC178|2504880780 FSC769|2504859083 FSC771|2504861675 FSC770|2504860226 MA00-2987|2505270947
Ftu1134: 3523|651143933 FSC454|2504852008 FSC595|2513055515 FTE|642881479 U112|639752053 FTG|643153841 GA99-3549|647553011 GA99-3548|647557756 FSC159|2504849096 FSC160|2504850754 FSC154|2504845633 FSC145|2504842659 ATCC25015|2505269087 ATCC25017|641556254 FSC039|2504838352 FSC037|2504836331 FSC771|2504863078 FSC770|2504860584 FSC148|2504844754 FSC198|638059776 SCHUS4|637614271 FSC033|647552345 MA00-2987|2505271514 FSC021|2504834379 FSC022|647554805 RC503|2505265756 FTA|640890278 URFT1|647003317 LVS|637906810 FSC208|2505274054 FSC539|2504853513 FSC200|2504745075 OR96246|2505260712 OSU18|638146307 MI001730|2505262770 FSC054|2504840469 FSC230|2505259507 FTE|642882044 U112|639752272 FSC595|2513054815 FSC160|2504849628 FSC159|2504848058 GA99-3548|647556261 FTG|643154305 GA99-3549|647553206 FSC769|2504857876
Ftu1135: 3523|651143963 FSC454|2504851309 GA99-3548|647557794 GA99-3549|647553044 U112|639752105 FSC159|2504847791 ATCC25015|2505269056 FTE|642881534 FSC595|2513054384 FTG|643153801 FSC846|2504877161 FSC775|2504870792 FSC774|2504868826 FDC178|2504879097 FSC769|2504857113 FSC772|2504863862 FSC154|2504845595 ATCC25017|641556182 FSC039|2504839279 FSC037|2504837313 FSC148|2504843824 FSC021|2504835248 FSC054|2504840273 FSC208|2505272911 FSC539|2504854343 FSC022|647554759 FSC200|2504744883 LVS|637906645 MI001730|2505262539 OSU18|638146164 OR96246|2505262325 FSC160|2504850376 FSC147|641732541 FSC145|2504842683 FTA|640890092 URFT1|647003160 FSC771|2504863110 FSC770|2504860552 FSC845|2504876110 FSC198|638061006 SCHUS4|637615500 FSC033|647552803 MA00-2987|2505271144 RC503|2505265153 RC503|2505265154 FSC033|647552804
Ftu1136: 3523|651143986 FSC454|2504851330 GA99-3548|647557816 GA99-3549|647553067 FSC159|2504847812 FTE|642881555 U112|639752128 FTG|643153780 FSC595|2513054405 FSC160|2504850355 FSC022|647554871 FTA|640890229 URFT1|647003840 LVS|637906761 FSC147|641733858 FSC021|2504835009 FSC148|2504844608 RC503|2505265497 FSC208|2505273728 FSC539|2504854119 FSC200|2504745025 OR96246|2505260548 FSC054|2504841003 FSC230|2505259869 FSC198|638059708 SCHUS4|637614203 FSC033|647552407 MA00-2987|2505271434 FSC845|2504876097 FSC145|2504842705 ATCC25015|2505269034 ATCC25017|641556159 FSC039|2504839302 FSC037|2504837336 FSC772|2504865090 FSC771|2504863142 FSC770|2504860520 FSC846|2504878391 FSC775|2504872261 FSC774|2504870214 FDC178|2504880345 FSC769|2504858606 FSC154|2504845572 OSU18|640741594 MI001730|2505262647 MI001730|2505262646
Ftu1137: 3523|651144035 FSC454|2504851765 GA99-3548|647557859 FTE|642881600 FSC595|2513054450 GA99-3549|647553109 U112|639752172 FTG|643153737 FSC160|2504850310 FSC198|638061102 FSC148|2504844867 FSC054|2504841208 FSC230|2505259707 MA00-2987|2505271255 SCHUS4|637615596 FSC147|641733946 FSC033|647552871 FSC159|2504848316 FSC021|2504835236 FSC022|647554710 RC503|2505265480 FSC208|2505273496 FSC539|2504854334 FSC200|2504744841 LVS|637906611 MI001730|2505264299 OSU18|638146135 OR96246|2505260761 FTA|640890049 URFT1|647003188 FSC845|2504876775 FSC039|2504838307 FSC037|2504836323 FSC145|2504842753 FSC154|2504845522 ATCC25015|2505268987 FSC772|2504864338 ATCC25017|641556108 FSC771|2504863192 FSC770|2504860470 FSC846|2504877571 FSC775|2504871384 FSC774|2504869494 FSC769|2504857998 FDC178|2504879487 FDC178|2504879486
Ftu1138: 3523|651144042 FSC454|2504851759 FTG|643153731 GA99-3548|647557865 FTE|642881606 FSC595|2513054456 U112|639752178 FSC160|2504850303 FSC159|2504848778 FSC148|2504845375 FSC054|2504841410 FSC230|2505259472 GA99-3549|647553114 FSC147|641733942 MA00-2987|2505271326 FSC198|638059497 SCHUS4|637613993 FSC033|647552917 FTA|640890058 RC503|2505265507 FSC208|2505272747 URFT1|647004682 FSC539|2504854705 FSC200|2504744850 LVS|637906617 MI001730|2505264441 OSU18|638146140 OR96246|2505261882 FSC021|2504835581 FSC022|647554717 FSC845|2504876770 ATCC25017|641556100 FSC039|2504838299 FSC037|2504836315 ATCC25015|2505268979 FSC145|2504842761 FSC154|2504845514 FSC772|2504864349 FSC846|2504877581 FSC775|2504871374 FSC774|2504869504 FDC178|2504879476 FSC771|2504863201 FSC770|2504860461 FSC769|2504857988 FSC769|2504857553
Ftu1139: 3523|651144047 FSC454|2504852516 FTE|642881610 U112|639752182 FTG|643153727 FSC595|2513054460 GA99-3549|647553118 FSC159|2504848782 FSC160|2504850299 FSC054|2504840899 FSC230|2505259619 FSC198|638059725 SCHUS4|637614220 FSC033|647552393 FSC148|2504844460 FSC147|641733835 FTA|640890190 RC503|2505264887 FSC208|2505274178 URFT1|647004533 FSC539|2504853910 FSC200|2504744985 LVS|637906729 MI001730|2505263520 OSU18|638146231 OR96246|2505261241 FSC022|647554840 FSC021|2504834946 ATCC25015|2505268977 FSC145|2504842763 FSC154|2504845512 ATCC25017|641556098 FSC039|2504838297 FSC037|2504836313 FSC771|2504863203 FSC770|2504860459 FSC846|2504877583 FSC775|2504871372 FSC774|2504869506 FDC178|2504879474 FSC772|2504864351 FSC845|2504876768 FSC769|2504857687 MA00-2987|2505271456 FSC769|2504857551 MA00-2987|2505271457
Ftu1140: 3523|651144057 FSC454|2504852506 U112|639752192 FTE|642881621 GA99-3548|647557877 FSC595|2513054470 GA99-3549|647553128 FSC159|2504848792 FTG|643153717 OSU18|638146241 FTA|640890201 RC503|2505264876 FSC054|2504840889 FSC230|2505259609 FSC208|2505274167 FSC539|2504853921 FSC022|647554850 FSC200|2504744996 LVS|637906739 OR96246|2505261252 FSC198|638059736 FSC021|2504834936 SCHUS4|637614231 FSC033|647552384 MA00-2987|2505271468 FSC160|2504850289 FSC148|2504844471 FSC147|641733844 FSC845|2504876761 ATCC25015|2505268966 FSC154|2504845498 FSC145|2504842777 FSC846|2504878382 FSC775|2504872148 FSC774|2504870147 FDC178|2504880320 FSC769|2504858752 FSC771|2504861937 FSC770|2504859699 FSC772|2504865124 ATCC25017|641556085 FSC039|2504838283 FSC037|2504836299 MI001730|2505263507 URFT1|647003950 URFT1|647004544
Ftu1141: 3523|651144091 FSC454|2504852471 FTG|643154353 GA99-3549|647553160 GA99-3548|647556213 FTE|642882093 U112|639752227 FSC159|2504848829 FSC595|2513054504 FSC160|2504850255 FTA|640892120 RC503|2505265712 FSC021|2504835031 FSC054|2504841095 FSC230|2505259635 FSC208|2505273803 URFT1|647003342 FSC022|647554680 FSC200|2504746920 LVS|637908368 MI001730|2505263234 OSU18|638147700 FSC539|2504854133 OR96246|2505261448 FSC198|638059679 MA00-2987|2505271396 SCHUS4|637614175 FSC033|647552434 FSC148|2504844664 FSC147|641733882 FSC845|2504876730 ATCC25015|2505268933 FSC145|2504843363 FSC154|2504845465 ATCC25017|641556049 FSC039|2504839548 FSC037|2504836231 FSC846|2504877978 FSC774|2504868791 FDC178|2504879949 FSC771|2504861979 FSC770|2504859741 FSC772|2504864611 FSC775|2504872471 FSC769|2504857765 FSC769|2504858477
Ftu1142: 3523|651144115 FSC454|2504852410 GA99-3548|647556236 FTE|642882071 GA99-3549|647553183 U112|639752249 FTG|643154330 FSC595|2513054527 FSC159|2504848852 FSC160|2504849601 FSC147|641733824 FSC148|2504843724 LVS|637906785 OSU18|638146285 RC503|2505264555 FSC208|2505274006 FSC200|2504745049 MI001730|2505264116 FSC054|2504839866 FSC230|2505259941 FSC845|2504876019 FSC198|638059753 SCHUS4|637614248 FSC033|647552369 MA00-2987|2505271489 FSC022|647554826 FSC021|2504833971 FSC154|2504845445 ATCC25015|2505268917 ATCC25017|641556034 FSC039|2504839564 FSC037|2504836247 FSC145|2504843380 FSC846|2504878572 FSC775|2504872032 FSC774|2504870346 FDC178|2504880540 FTA|640890252 FSC539|2504853085 OR96246|2505262207 FSC771|2504861996 FSC770|2504859758 FSC769|2504859030 FSC772|2504865215 FSC769|2504858132 FSC772|2504865214
Ftu1143: 3523|651144144 FSC454|2504852367 FSC845|2504875995 FTA|640890283 FSC148|2504844759 FTE|642882039 FSC595|2513054820 FSC208|2505274059 GA99-3549|647553211 URFT1|647003312 FSC539|2504853508 FSC022|647554800 U112|639752277 FSC200|2504745080 LVS|637906815 MI001730|2505262775 OSU18|638146312 FSC147|641733798 OR96246|2505260717 FSC021|2504834384 FSC198|638059781 FSC054|2504840463 FSC230|2505259501 FTG|643154300 MA00-2987|2505271519 SCHUS4|637614276 FSC033|647552340 GA99-3548|647556266 FSC159|2504848063 RC503|2505265761 FSC846|2504878494 FSC775|2504872565 FSC774|2504868931 FDC178|2504880646 FSC772|2504865424 FSC769|2504857489 FSC771|2504862042 FSC770|2504859136 ATCC25017|641555998 FSC039|2504839358 FSC154|2504846968 FSC037|2504837478 ATCC25015|2505268884 FSC145|2504842805 FSC160|2504850407 FSC160|2504850238
Ftu1144: 3523|651144250 FSC454|2504851488 FSC595|2513054747 FSC160|2504849420 FTE|642881738 U112|639752390 FSC021|2504834809 FSC022|647555302 GA99-3549|647553329 FSC159|2504847544 FTA|640890384 FSC148|2504845267 URFT1|647004332 FSC539|2504853901 FTG|643154162 OSU18|638146398 FSC147|641732861 OR96246|2505261378 GA99-3548|647556375 FSC054|2504841233 FSC230|2505260391 ATCC25015|2505268759 FSC154|2504846847 FSC145|2504842935 ATCC25017|641555880 FSC039|2504838606 FSC037|2504836650 RC503|2505264853 FSC208|2505274212 FSC200|2504745182 LVS|637906909 FSC771|2504862178 FSC770|2504859272 MI001730|2505264056 FDC178|2504879560 FSC774|2504869271 FSC846|2504877651 FSC769|2504857569 MA00-2987|2505272092 FSC775|2504871315 FSC772|2504864219 MA00-2987|2505272093 SCHUS4|640740480 MI001730|2505264055 FSC772|2504864220 FSC198|640742772
Ftu1145: 3523|651144292 FSC454|2504851689 GA99-3548|647556413 FSC159|2504847504 FSC021|2504834264 FSC022|647555334 FSC198|638060296 MA00-2987|2505272144 SCHUS4|637614791 FSC033|647551958 FTE|642881794 GA99-3549|647553369 U112|639752441 FTG|643154216 FSC160|2504849460 FSC595|2513054899 FTA|640890438 RC503|2505265377 FSC208|2505273336 URFT1|647003253 FSC539|2504853303 FSC200|2504745237 LVS|637906945 MI001730|2505262982 OSU18|638146432 OR96246|2505262288 ATCC25017|641555840 FSC039|2504838541 FSC037|2504836494 FSC145|2504842974 ATCC25015|2505268702 FSC772|2504865343 FSC154|2504846808 FSC148|2504844971 FSC054|2504840880 FSC230|2505259175 FSC774|2504870488 FSC775|2504872556 FSC846|2504877849 FSC769|2504859065 FDC178|2504880682 FSC771|2504862241 FSC770|2504859334 FSC054|2504840881 FSC230|2505259176 FSC148|2504844972
Ftu1146: 3523|651144310 FSC454|2504851706 GA99-3549|647553386 FSC595|2513054882 FTE|642881812 FTG|643154234 FSC159|2504847487 FSC160|2504849477 U112|639752458 GA99-3548|647556430 FSC539|2504853322 MI001730|2505262963 OR96246|2505262269 RC503|2505265358 FSC208|2505273355 FSC200|2504745256 LVS|637906961 FSC054|2504840862 FSC230|2505259157 ATCC25015|2505268684 ATCC25017|641555822 FSC039|2504838086 FSC037|2504836071 FSC154|2504846789 FSC145|2504842992 FSC021|2504834283 FSC022|647555351 FSC148|2504844084 FSC198|638060312 MA00-2987|2505272164 SCHUS4|637614807 FTA|640890459 FSC771|2504862265 FSC770|2504859357 OSU18|638146449 FTA|640890460 MA00-2987|2505272162 MA00-2987|2505272163 SCHUS4|637614806 FSC770|2504859358 FSC771|2504862266 FSC022|647555350 FSC148|2504844082 FSC198|638060311 FSC021|2504834282 FSC148|2504844083
Ftu1147: 3523|651144312 FSC772|2504864319 FSC846|2504877845 FSC775|2504871410 FSC774|2504869409 FDC178|2504879710 FSC769|2504857944 FTE|642881814 U112|639752460 FSC021|2504834286 FSC022|647555352 FTG|643154236 MI001730|2505262961 OSU18|638146450 FSC595|2513054880 FSC198|638060314 FSC148|2504844086 FSC054|2504840860 FSC230|2505259155 MA00-2987|2505272166 SCHUS4|637614809 FSC160|2504849479 FSC159|2504847485 FSC147|641732908 FSC033|647551974 FTA|640890461 RC503|2505265356 FSC208|2505273357 URFT1|647003032 FSC539|2504853324 FSC200|2504745258 OR96246|2505262267 GA99-3548|647556432 GA99-3549|647553388 FSC845|2504875610 FSC454|2504851708 ATCC25015|2505268682 FSC771|2504862268 FSC770|2504859360 ATCC25017|641555820 FSC039|2504838088 FSC037|2504836069 FSC154|2504846787 FSC145|2504842994 LVS|637906963 ATCC25015|2505269901
Ftu1148: 3523|651144316 FSC454|2504851712 FSC595|2513054589 FSC159|2504847481 FTG|643154241 FTE|642881819 U112|639752465 GA99-3548|647556436 GA99-3549|647553393 FSC021|2504834290 FSC054|2504840856 FSC230|2505259151 FSC160|2504849484 FSC198|638060318 FSC022|647554922 MA00-2987|2505272170 SCHUS4|637614813 FSC033|647551978 FTA|640890465 FSC208|2505273361 URFT1|647003036 FSC539|2504853328 FSC200|2504745262 LVS|637906967 MI001730|2505262957 OSU18|638146454 OR96246|2505262263 FSC148|2504844090 FSC147|641732912 FSC845|2504875614 ATCC25017|641555816 FSC039|2504838092 FSC037|2504836065 FSC154|2504846783 ATCC25015|2505268678 FSC145|2504842999 FSC846|2504877324 FSC775|2504870964 FSC774|2504869306 FDC178|2504879314 FSC769|2504858891 FSC771|2504862271 FSC770|2504859363 FSC772|2504864008 RC503|2505265352 RC503|2505265194
Ftu1149: 3523|651144328 FSC454|2504851724 FSC160|2504849496 GA99-3548|647556448 FSC159|2504847469 FSC595|2513054577 GA99-3549|647553405 FTE|642881831 U112|639752477 FTG|643154253 FSC198|638060330 FSC021|2504834486 FSC022|647554932 MA00-2987|2505272182 SCHUS4|637614825 FSC033|647551990 FTA|640890494 RC503|2505264722 FSC054|2504840844 FSC230|2505259139 FSC208|2505273302 FSC539|2504853580 FSC200|2504745293 LVS|637906996 MI001730|2505263101 OSU18|638146480 OR96246|2505261217 FSC147|641732923 FSC845|2504875628 ATCC25017|641555804 FSC039|2504838104 FSC154|2504846771 FSC037|2504836053 FSC145|2504843011 FSC771|2504862287 FSC770|2504859379 FSC772|2504864023 ATCC25015|2505268666 FDC178|2504879299 FSC846|2504877309 FSC775|2504870949 FSC774|2504869291 FSC769|2504858876 URFT1|647004517 FSC148|2504844102 FSC148|2504845179
Ftu1150: 3523|651144392 FSC454|2504851944 FTE|642880941 U112|639752544 FTG|643152620 FSC159|2504848486 GA99-3548|647556507 FSC160|2504850447 FSC595|2513053879 GA99-3549|647553471 FSC054|2504840561 FTA|640890550 RC503|2505265861 FSC148|2504844276 FSC208|2505274181 URFT1|647003468 FSC539|2504854187 FSC200|2504745349 LVS|637907049 MI001730|2505263786 OSU18|638146531 FSC147|641732979 OR96246|2505261085 FSC230|2505260229 FSC021|2504834861 FSC022|647554987 FSC198|638059865 SCHUS4|637614360 FSC033|647551567 FSC845|2504876672 FSC145|2504843192 FSC154|2504847271 ATCC25017|641555739 FSC039|2504837989 FSC037|2504835994 ATCC25015|2505268594 FSC772|2504865339 FSC771|2504862400 FSC770|2504861333 FSC846|2504878764 FSC774|2504870586 FDC178|2504880710 FSC769|2504859076 MA00-2987|2505271597 FSC775|2504870851 FSC775|2504871471
Ftu1151: 3523|651144445 FSC454|2504852765 FTE|642881008 FSC595|2513054963 U112|639752610 FTG|643152686 GA99-3549|647553538 FSC054|2504839764 FSC230|2505259757 FSC198|638059931 MA00-2987|2505271678 SCHUS4|637614426 FSC033|647551626 FTA|640891748 RC503|2505264813 FSC021|2504834778 URFT1|647004277 FSC539|2504854581 FSC022|647556026 FSC200|2504746557 LVS|637908054 MI001730|2505262576 OSU18|638147429 OR96246|2505262119 GA99-3548|647556573 FSC148|2504844531 FSC147|641733697 FSC159|2504848555 FSC160|2504850518 FSC845|2504876877 FSC145|2504843269 ATCC25017|641555661 FSC039|2504839077 FSC037|2504836830 FSC846|2504878055 FSC774|2504869764 FDC178|2504879987 FSC769|2504858094 ATCC25015|2505270435 FSC154|2504846147 FSC772|2504864624 FSC771|2504863407 FSC770|2504861264 FSC775|2504871812 FSC208|2505273255 FSC208|2505274161
Ftu1152: 3523|651144458 FSC454|2504852778 FSC160|2504849954 GA99-3548|647556585 FSC159|2504848364 FTE|642881021 U112|639752623 FSC595|2513054950 FTG|643152699 GA99-3549|647553550 FSC145|2504843283 FSC154|2504846161 ATCC25017|641555649 FSC039|2504839065 FSC037|2504836818 ATCC25015|2505270421 FDC178|2504880492 FSC846|2504878582 FSC775|2504872380 FSC774|2504870382 FSC769|2504858939 FSC148|2504845345 FSC054|2504839750 FSC230|2505259660 FSC021|2504834997 FSC198|638059944 SCHUS4|637614439 FSC033|647551638 FSC772|2504865224 FTA|640891732 RC503|2505264532 FSC208|2505273042 URFT1|647004470 FSC539|2504854078 FSC200|2504746541 LVS|637908039 OR96246|2505260672 FSC771|2504863393 FSC770|2504861250 MA00-2987|2505271692 OSU18|640741814 MI001730|2505262739 FSC771|2504863392 FSC770|2504861249 FSC772|2504865225 FSC769|2504858135
Ftu1153: 3523|651144465 FSC771|2504863382 FSC770|2504861239 FSC154|2504846167 ATCC25015|2505270415 ATCC25017|641555644 FSC039|2504839060 FSC037|2504836813 GA99-3549|647553558 FSC145|2504843289 GA99-3548|647556592 FSC595|2513054942 FTG|643152707 FSC159|2504848372 FSC160|2504849946 FSC148|2504845355 FSC147|641733679 FTE|642881029 U112|639752631 FSC198|638059951 MA00-2987|2505271701 SCHUS4|637614446 FSC033|647551645 OSU18|640741810 FSC846|2504878578 FSC775|2504872376 FSC774|2504870378 FDC178|2504880488 FSC769|2504858935 FSC454|2504852785 FSC054|2504839741 FSC230|2505259669 FSC772|2504865220 RC503|2505265168 FSC021|2504834441 FSC208|2505272714 FSC539|2504853534 FSC200|2504746530 MI001730|2505263066 OR96246|2505261061 FSC769|2504858934 FSC846|2504878577 FSC775|2504872375 FSC774|2504870377 FDC178|2504880487 FSC454|2504852786
Ftu1154: 3523|651144483 FSC454|2504852803 GA99-3548|647556609 U112|639752650 FSC160|2504850137 FSC159|2504848587 FSC595|2513054923 GA99-3549|647553576 FSC148|2504844824 FSC147|641733662 FSC054|2504839922 FSC230|2505258566 RC503|2505266108 FSC021|2504834353 FSC208|2505273653 URFT1|647003621 FSC539|2504853467 FSC022|647555993 FSC200|2504746504 LVS|637908012 OSU18|638147394 OR96246|2505262123 FSC845|2504876905 FSC198|638060130 MA00-2987|2505271936 SCHUS4|637614625 FSC033|647551803 FTE|642881049 FTG|643152726 FTA|640891697 ATCC25015|2505270395 FSC154|2504846186 ATCC25017|641555625 FSC039|2504839041 FSC037|2504836793 FSC145|2504841524 FSC771|2504863360 FSC770|2504861217 FSC846|2504877791 FSC775|2504871036 FSC774|2504869352 FDC178|2504879733 FSC769|2504856942 FSC772|2504864151 MI001730|2505263549 MI001730|2505263959
Ftu1155: 3523|651144523 FSC454|2504851960 OSU18|640741804 FSC595|2513055154 FSC160|2504850857 MI001730|2505262563 FSC145|2504841558 ATCC25017|641555588 FSC039|2504838948 FSC037|2504836967 ATCC25015|2505270351 GA99-3549|647553612 FSC539|2504854474 OR96246|2505260628 FSC147|641733632 FSC159|2504848620 FSC148|2504845166 FTA|640891667 URFT1|647004672 LVS|637907985 RC503|2505265266 FSC208|2505273017 FSC200|2504746474 FSC154|2504846220 GA99-3548|647556641 FSC021|2504835378 FSC771|2504862736 FSC770|2504859439 FSC846|2504878097 FSC775|2504871835 FSC774|2504869793 FSC769|2504858216 FDC178|2504879549 FSC054|2504841317 FSC230|2505259185 FSC198|638060160 MA00-2987|2505271975 SCHUS4|637614655 FSC772|2504864665 FSC770|2504859438 FSC771|2504862737 FSC772|2504864664 FSC054|2504841316 FSC021|2504835377 FSC230|2505259183 FSC230|2505259184
Ftu1156: 3523|651144570 FSC454|2504850965 FSC148|2504844783 FSC147|641733593 FSC054|2504841162 FSC230|2505258919 RC503|2505264936 FSC208|2505272605 FSC539|2504854237 FSC200|2504746412 LVS|637907927 MI001730|2505263452 OSU18|638147323 OR96246|2505261419 FSC198|638060204 MA00-2987|2505272035 SCHUS4|637614699 FSC033|647551875 FSC160|2504849837 GA99-3548|647556692 FSC159|2504848668 GA99-3549|647553657 FTE|642881126 U112|639752723 FTG|643152799 FSC595|2513053914 FSC021|2504835167 FSC022|647555924 FTA|640891606 URFT1|647003738 FSC145|2504841771 ATCC25015|2505270140 FSC154|2504845801 ATCC25017|641557309 FSC039|2504838758 FSC037|2504836901 FSC846|2504878299 FSC774|2504869988 FDC178|2504880173 FSC772|2504864853 FSC769|2504858554 FSC775|2504871117 FSC771|2504862504 FSC770|2504859672 FSC845|2504876447 FSC845|2504876446
Ftu1157: 3523|651144598 FSC454|2504850994 GA99-3549|647553979 U112|639753055 FTE|642882418 GA99-3548|647557005 FSC159|2504847830 FTG|643153139 MA00-2987|2505271906 FSC033|647551780 FSC160|2504850923 FSC054|2504840068 FSC230|2505260145 FTA|640891051 FSC845|2504876232 RC503|2505265441 FSC021|2504833731 FSC208|2505274108 URFT1|647003219 FSC539|2504852838 FSC022|647555552 FSC200|2504745850 LVS|637907467 MI001730|2505263194 OSU18|638146914 FSC148|2504843960 FSC147|641733501 OR96246|2505260989 FSC198|638060105 SCHUS4|637614600 ATCC25017|641557015 FSC039|2504838153 FSC037|2504836151 FSC145|2504841698 FSC154|2504845731 ATCC25015|2505269864 FSC846|2504877561 FSC775|2504871237 FSC774|2504869207 FDC178|2504879563 FSC769|2504857436 FSC772|2504864801 FSC771|2504862570 FSC770|2504859606 FSC595|2513054141 FSC595|2513055433
Ftu1158: 3523|651144717 FSC454|2504851815 GA99-3548|647557090 FTE|642881207 FSC595|2513054199 U112|639753138 FTG|643153493 FSC159|2504847899 FSC054|2504840103 FSC160|2504849987 FSC230|2505259726 FSC198|638060520 MA00-2987|2505272430 SCHUS4|637615015 FSC033|647552184 OSU18|640741697 FSC021|2504833931 FSC022|647555476 FTA|640890955 RC503|2505264773 FSC208|2505273874 URFT1|647003055 FSC539|2504852990 FSC200|2504745751 LVS|637907378 MI001730|2505263813 OR96246|2505260477 FSC145|2504841641 ATCC25015|2505269805 GA99-3549|647554065 FSC154|2504846301 FSC846|2504878425 FSC775|2504872296 FSC774|2504870284 FDC178|2504880372 FSC769|2504858780 FSC772|2504865104 FSC148|2504843664 FSC771|2504862636 FSC770|2504859539 ATCC25017|641556947 FSC037|2504837153 FSC039|2504839118 FSC037|2504836940 FSC039|2504838921 ATCC25017|641556949
Ftu1159: 3523|651144763 FSC454|2504852195 FSC595|2513054708 GA99-3549|647554023 FTG|643153448 FSC159|2504847874 GA99-3548|647557046 FSC160|2504849918 FTE|642881165 U112|639753097 FSC198|638060065 MA00-2987|2505271855 SCHUS4|637614560 FSC033|647551746 FSC054|2504841499 FSC230|2505259282 FTA|640891003 RC503|2505264495 FSC021|2504833778 FSC208|2505272958 FSC539|2504852888 FSC022|647555517 FSC200|2504745800 LVS|637907423 MI001730|2505263143 OR96246|2505260939 OSU18|638146876 FSC147|641733100 FSC154|2504846320 FSC145|2504841660 ATCC25017|641556975 FSC039|2504838684 FSC037|2504836698 ATCC25015|2505269828 FSC845|2504876202 FSC846|2504877935 FSC774|2504869643 FDC178|2504880572 FSC769|2504857745 FSC770|2504859561 FSC772|2504864510 FSC771|2504862614 FSC148|2504844827 FSC775|2504871959 FSC148|2504845132 FSC775|2504871130
Ftu1160: 3523|651144766 FSC454|2504852198 GA99-3549|647554021 GA99-3548|647557043 FSC159|2504847871 FTE|642882458 U112|639753094 FTA|640891006 FSC021|2504833775 URFT1|647003698 FSC022|647555519 MI001730|2505263146 OSU18|638146879 FSC160|2504849921 FSC595|2513054705 FSC148|2504844830 FSC147|641733103 FSC539|2504852885 OR96246|2505260942 FTG|643153179 RC503|2505264498 FSC208|2505272961 FSC200|2504745803 LVS|637907426 FSC054|2504841502 FSC230|2505259285 FSC198|638060068 MA00-2987|2505271859 SCHUS4|637614563 FSC033|647551749 FSC845|2504876205 FSC145|2504841663 FSC154|2504846323 FSC772|2504864513 ATCC25017|641556978 FSC039|2504838681 FSC037|2504836695 ATCC25015|2505269831 FSC846|2504877938 FSC775|2504871962 FSC774|2504869640 FSC769|2504857748 FSC771|2504862611 FSC770|2504859564 FDC178|2504880569 FDC178|2504880555
Ftu1161: 3523|651144818 FSC454|2504851428 FTE|642882298 FSC595|2513055056 U112|639752942 FTG|643153023 FSC159|2504848178 GA99-3548|647556897 RC503|2505266238 FSC021|2504835072 FSC208|2505273635 FSC539|2504853689 FSC022|647555650 FSC200|2504745983 LVS|637907575 MI001730|2505262895 OSU18|638147015 OR96246|2505261639 GA99-3549|647553836 FSC198|638060435 FSC148|2504843533 MA00-2987|2505272314 SCHUS4|637614930 FSC147|641733284 FSC033|647552096 FSC160|2504850174 FTA|640891185 URFT1|647003936 FSC054|2504839687 FSC230|2505258853 ATCC25015|2505269999 FSC145|2504841903 FSC154|2504845930 ATCC25017|641557156 FSC039|2504837873 FSC037|2504835756 FSC846|2504878312 FSC775|2504872182 FSC774|2504870133 FDC178|2504880287 FSC769|2504858719 FSC772|2504864976 FSC771|2504863316 FSC770|2504861197 FSC845|2504876461 FSC845|2504876462
Ftu1162: 3523|651144917 FSC454|2504851603 ATCC25017|641557248 FSC039|2504838830 FSC037|2504836427 FSC154|2504845844 FSC145|2504841816 FSC595|2513054060 ATCC25015|2505270095 FSC021|2504834572 U112|639752851 FTG|643152929 FSC198|638060353 MA00-2987|2505272211 SCHUS4|637614848 FSC033|647552014 FSC159|2504848993 GA99-3548|647556808 FSC022|647555702 GA99-3549|647553773 FSC160|2504849879 FTA|640891414 RC503|2505266077 FSC208|2505273414 URFT1|647003961 FSC200|2504746221 LVS|637907765 FTE|642882206 FSC148|2504845047 OSU18|640741765 MI001730|2505264418 FSC054|2504840389 FSC230|2505258742 FSC539|2504853048 OR96246|2505261518 FSC771|2504863510 FSC770|2504859932 FSC846|2504877206 FSC769|2504857698 FSC775|2504870823 FSC774|2504868892 FSC845|2504876274 FSC770|2504859931 FSC771|2504863511 FSC230|2505258741 FSC054|2504840390
Ftu1163: 3523|651144920 GA99-3549|647553770 FSC160|2504849876 FSC159|2504848990 ATCC25017|641557251 FSC595|2513054057 FSC039|2504838827 FSC037|2504836430 GA99-3548|647556805 FSC454|2504851606 FSC145|2504841813 ATCC25015|2505270099 FTE|642882203 U112|639752848 FTG|643152926 FSC154|2504845841 FTA|640891418 RC503|2505266073 FSC021|2504834576 FSC054|2504840395 FSC230|2505258736 FSC208|2505273418 URFT1|647003957 FSC539|2504853052 FSC022|647555700 FSC200|2504746225 LVS|637907769 MI001730|2505264422 OSU18|638147194 OR96246|2505261522 FSC771|2504863514 FSC770|2504859928 FSC148|2504845009 FSC147|641733251 FSC198|638060352 SCHUS4|637614847 FSC033|647552012 FSC772|2504863824 FDC178|2504879202 FSC846|2504877199 FSC775|2504870830 FSC774|2504868885 FSC769|2504857316 FSC845|2504876272 MA00-2987|2505272207 MA00-2987|2505272206
Ftu1164: 3523|651144991 FSC454|2504852613 GA99-3548|647556936 FSC159|2504848131 FSC160|2504849649 FTG|643153068 GA99-3549|647553908 FTE|642882345 U112|639752986 FSC198|638060464 FSC148|2504845306 FSC054|2504841295 FSC230|2505259455 MA00-2987|2505272353 SCHUS4|637614959 FSC147|641733260 FSC033|647552126 FTA|640891147 RC503|2505265728 FSC021|2504835459 URFT1|647004176 FSC539|2504854565 FSC022|647555621 FSC200|2504745943 LVS|637907543 MI001730|2505263411 OSU18|638146984 OR96246|2505261741 FSC845|2504876485 FSC595|2513055104 ATCC25015|2505269975 FSC154|2504845955 FSC771|2504863291 FSC770|2504861172 ATCC25017|641557132 FSC039|2504837849 FSC037|2504835732 FSC772|2504865268 FSC145|2504841929 FSC775|2504872430 FSC774|2504870394 FSC769|2504857457 FSC208|2505273688 FSC846|2504878765 FDC178|2504880720 FSC208|2505273067
Ftu1165: 3523|651145005 FSC454|2504852627 FSC198|638060002 GA99-3548|647556950 FTE|642882359 FSC230|2505258538 FSC595|2513055118 GA99-3549|647553922 U112|639753000 FTG|643153082 MA00-2987|2505271773 SCHUS4|637614497 FSC160|2504849635 FSC159|2504848117 FSC033|647551688 FTA|640891129 RC503|2505266030 FSC021|2504834887 FSC208|2505274015 URFT1|647004290 FSC539|2504854036 FSC022|647555605 FSC200|2504745927 LVS|637907527 MI001730|2505262485 OSU18|638146968 OR96246|2505261163 FSC148|2504844954 FSC147|641733456 FSC154|2504846553 ATCC25015|2505269929 ATCC25017|641557082 FSC039|2504837798 FSC037|2504835681 FSC145|2504841980 FSC771|2504863233 FSC770|2504861114 FSC772|2504865242 FSC846|2504878651 FSC775|2504871599 FSC774|2504870412 FDC178|2504880585 FSC769|2504858948 FSC054|2504840339 FSC845|2504876496 FSC845|2504876497
Ftu1166: 3523|651145094 FSC454|2504852071 FTE|642882436 FSC595|2513054683 GA99-3549|647553997 U112|639753072 FTG|643153157 FSC160|2504850199 FTA|640891035 RC503|2505265424 FSC148|2504843978 FSC021|2504833748 FSC208|2505273438 URFT1|647003202 FSC539|2504852855 FSC022|647555537 FSC200|2504745833 LVS|637907450 MI001730|2505263177 OSU18|638146898 FSC147|641733516 OR96246|2505260972 GA99-3548|647557022 FSC159|2504847848 FSC198|638060089 MA00-2987|2505271888 SCHUS4|637614584 FSC033|647551766 ATCC25017|641557004 FSC039|2504838142 FSC154|2504845720 FSC037|2504836162 ATCC25015|2505269853 FSC145|2504841686 FSC771|2504862580 FSC770|2504859596 FSC775|2504871517 FSC772|2504864329 FDC178|2504879743 FSC846|2504877839 FSC774|2504869415 FSC054|2504840051 FSC230|2505260128 FSC230|2505260127 FSC774|2504869445 FSC054|2504840050
Ftu1167: 3523|651145095 FSC454|2504852070 GA99-3548|647557023 FSC159|2504847849 FSC148|2504843979 FSC147|641733517 FSC054|2504840049 FTE|642882437 U112|639753073 FSC595|2513054684 FSC230|2505260126 FSC022|647555536 GA99-3549|647553998 FTG|643153158 MA00-2987|2505271887 FSC033|647551765 FSC198|638060088 SCHUS4|637614583 FSC021|2504833749 ATCC25017|641557003 FSC039|2504838141 FSC037|2504836163 FSC145|2504841685 ATCC25015|2505269852 FSC154|2504845719 FSC160|2504850198 URFT1|647003201 LVS|637907449 FTA|640891034 FSC539|2504852856 MI001730|2505263176 OR96246|2505260971 FSC208|2505273437 FSC200|2504745832 FSC772|2504864320 RC503|2505265423 FSC771|2504862583 FSC770|2504859593 FSC846|2504877840 FSC775|2504871516 FSC774|2504869416 FDC178|2504879742 FSC770|2504859595 FSC771|2504862581 FSC772|2504864330 RC503|2505264527
Ftu1168: 3523|651145096 FSC454|2504852069 U112|639753074 GA99-3548|647557024 FSC054|2504840048 FSC230|2505260125 FSC159|2504847850 GA99-3549|647553999 FSC160|2504850196 FSC022|647555535 FSC595|2513054685 RC503|2505264525 FSC208|2505273435 URFT1|647003200 FSC539|2504852858 FSC200|2504745830 LVS|637907447 MI001730|2505263174 OSU18|638146897 OR96246|2505260969 FSC148|2504843980 FSC147|641733518 FSC198|638060087 MA00-2987|2505271886 SCHUS4|637614582 FSC033|647551764 FTG|643153159 FTE|642882438 FTA|640891032 FSC021|2504833750 FSC845|2504876220 ATCC25017|641557000 FSC039|2504839158 FSC037|2504837274 FSC154|2504845717 FSC145|2504841683 ATCC25015|2505269851 FSC846|2504877494 FSC775|2504872105 FSC774|2504870111 FDC178|2504879452 FSC769|2504858591 FSC772|2504865013 FSC771|2504862584 FSC770|2504859591 FSC769|2504857877
Ftu1169: 3523|651145100 FSC454|2504852065 FTE|642882442 FSC595|2513054689 U112|639753078 FTG|643153163 FSC160|2504850192 FSC148|2504843984 FSC147|641733522 GA99-3549|647554003 GA99-3548|647557028 FSC159|2504847854 FSC021|2504833754 FSC022|647555531 FSC198|638060083 FSC054|2504840044 MA00-2987|2505271882 SCHUS4|637614578 FSC033|647551760 FSC230|2505259702 FTA|640891028 RC503|2505264521 FSC539|2504852862 FSC200|2504745826 LVS|637907443 MI001730|2505263170 OSU18|638146893 OR96246|2505260965 FSC845|2504876216 ATCC25017|641556996 FSC154|2504845713 FSC037|2504837278 ATCC25015|2505269847 FSC145|2504841679 FSC772|2504865009 FSC771|2504862588 FSC770|2504859587 FSC846|2504877490 FSC775|2504872101 FSC774|2504870115 FSC769|2504858587 FSC039|2504839154 FSC208|2505272946 URFT1|647003717 FDC178|2504879448 FDC178|2504880816
Ftu1170: 3523|651145178 FSC454|2504851120 FSC595|2513054285 FSC159|2504847689 FSC160|2504850083 FSC054|2504840986 FTG|643153585 FTE|642881301 U112|639753232 FSC230|2505259017 GA99-3548|647557176 GA99-3549|647554150 RC503|2505265313 LVS|637907881 FSC208|2505274491 FSC200|2504746365 MI001730|2505264349 OSU18|638147284 FTA|640891560 URFT1|647004246 FSC539|2504854730 FSC154|2504846410 ATCC25017|641555502 FSC039|2504838380 FSC037|2504836558 ATCC25015|2505270273 FSC145|2504842117 FSC021|2504833901 FSC198|638060249 MA00-2987|2505272079 SCHUS4|637614744 FSC148|2504843750 OR96246|2505261971 FSC771|2504862900 FSC770|2504860867 FSC845|2504875797 SCHUS4|637614742 OR96246|2505261972 FSC845|2504875796 MA00-2987|2505272078 FSC770|2504860865 FSC771|2504862898 FSC021|2504833900 FSC198|638060247 FSC148|2504843751 FSC148|2504843749
Ftu1171: 3523|651145205 FSC454|2504851147 FSC198|638059914 GA99-3548|647556557 FTE|642880991 GA99-3549|647553521 U112|639752593 FTG|643152669 SCHUS4|637614409 FSC033|647551610 FSC054|2504839781 FSC230|2505258584 FSC595|2513055535 FSC769|2504857887 MA00-2987|2505271660 FSC160|2504850501 FSC159|2504848538 RC503|2505264833 FSC021|2504834760 FSC208|2505272893 URFT1|647003724 FSC539|2504854276 FSC022|647556042 FSC200|2504746574 LVS|637908071 MI001730|2505263415 OSU18|638147446 OR96246|2505260507 FSC148|2504844513 FSC147|641733713 FSC845|2504876710 ATCC25017|641555678 FSC039|2504839094 FSC037|2504836847 FSC846|2504877901 FSC775|2504871613 FSC774|2504869626 FDC178|2504879835 FSC772|2504864492 FSC145|2504843248 FTA|640891765 ATCC25015|2505270453 FSC154|2504846130 FSC771|2504863484 FSC770|2504861285 FSC769|2504857713
Ftu1172: 3523|651145267 FSC454|2504851208 FSC159|2504847587 FTE|642881362 U112|639753292 GA99-3549|647554210 FSC198|638060620 MA00-2987|2505272571 SCHUS4|637615115 FSC033|647552280 FTG|643153646 GA99-3548|647557237 FSC595|2513054351 FSC160|2504849691 FSC054|2504840009 FSC230|2505259582 FSC148|2504845006 FSC147|641733234 FSC021|2504834235 FTA|640890809 RC503|2505264593 FSC208|2505274291 URFT1|647004643 FSC539|2504853355 FSC200|2504745607 LVS|637907272 OSU18|638146744 OR96246|2505261843 MI001730|2505264013 FSC145|2504842192 ATCC25015|2505269725 ATCC25017|641556759 FSC039|2504839198 FSC037|2504837235 FSC154|2504847223 FSC771|2504861875 FSC770|2504859823 FSC846|2504878435 FSC775|2504872244 FSC774|2504870253 FDC178|2504880409 FSC769|2504858685 FSC772|2504865360 FSC845|2504875858 FSC145|2504843115 ATCC25015|2505269618
Ftu1173: 3523|651145287 FSC454|2504851372 FSC159|2504847605 FTE|642881380 U112|639753310 GA99-3548|647557254 FTG|643153664 FSC595|2513054600 FSC021|2504834218 FSC054|2504839991 FSC230|2505259563 FSC022|647555367 GA99-3549|647554226 FSC198|638060637 MA00-2987|2505272589 SCHUS4|637615132 FSC033|647552297 FSC148|2504844427 FSC147|641733446 FTA|640890791 RC503|2505264612 FSC208|2505273583 URFT1|647004658 FSC539|2504853372 FSC200|2504745590 LVS|637907255 MI001730|2505263996 OSU18|638146727 OR96246|2505261826 FSC160|2504849815 FSC845|2504875926 FSC145|2504843342 FSC154|2504845996 ATCC25017|641556850 FSC039|2504838595 FSC037|2504836609 ATCC25015|2505269706 FSC846|2504877096 FSC775|2504870713 FSC774|2504868780 FDC178|2504879544 FSC769|2504857651 FSC771|2504862331 FSC770|2504859984 FSC772|2504864737 FSC772|2504864736
Ftu1174: 3523|651145383 GA99-3548|647557354 FTE|642880705 FSC595|2513054788 GA99-3549|647554315 U112|639753407 FTG|643153386 FSC160|2504849252 FSC159|2504847370 FSC198|638060791 FSC148|2504845054 FSC021|2504835277 FSC054|2504840310 FSC022|647555144 MA00-2987|2505270846 SCHUS4|637615286 FSC147|641733027 FSC033|647552580 FSC454|2504852135 RC503|2505265581 FSC208|2505272846 URFT1|647004359 FSC539|2504853979 FSC200|2504745552 LVS|637907220 MI001730|2505264256 OSU18|638146694 OR96246|2505261560 FSC845|2504876585 FSC230|2505260407 FTA|640890751 FSC145|2504842414 FSC771|2504861621 FSC154|2504846980 FSC770|2504860172 FSC772|2504864180 FSC846|2504877637 FSC775|2504871240 FSC774|2504869257 FSC769|2504857554 ATCC25015|2505269370 ATCC25017|641556517 FSC039|2504837740 FSC037|2504837093 FDC178|2504879516 FSC230|2505258890
Ftu1175: 3523|651145483 FSC454|2504851266 GA99-3548|647557447 FSC159|2504848939 FTE|642880798 U112|639753497 FTG|643153294 FSC595|2513053823 FSC054|2504841472 FSC230|2505258970 FSC160|2504849157 GA99-3549|647554408 FSC198|638060924 MA00-2987|2505271024 SCHUS4|637615419 FSC033|647552718 ATCC25017|641556640 FSC039|2504838410 FSC037|2504835804 FSC145|2504842494 FSC154|2504846644 ATCC25015|2505269502 FSC772|2504865293 FDC178|2504880664 FSC021|2504835633 RC503|2505264994 FSC208|2505272774 FSC539|2504854657 FSC200|2504745444 MI001730|2505262500 OSU18|640741653 OR96246|2505262183 FTA|640890644 URFT1|647004719 LVS|637907129 FSC846|2504878685 FSC775|2504872511 FSC774|2504870507 FSC769|2504859054 FSC148|2504845408 FSC771|2504861721 FSC770|2504860272 FSC769|2504859053 FSC846|2504878686 FSC775|2504872512 FSC774|2504870506
Ftu1176: 3523|651145490 FSC454|2504851819 FSC595|2513053816 FTE|642880805 U112|639753504 FTG|643153287 FSC160|2504849150 FTA|640890636 RC503|2505265003 FSC208|2505272685 URFT1|647004726 FSC539|2504854649 FSC200|2504745436 LVS|637907123 MI001730|2505262508 OSU18|638146602 OR96246|2505262175 FSC054|2504841464 FSC230|2505258962 GA99-3549|647554414 MA00-2987|2505271032 FSC033|647552726 FSC198|638060930 SCHUS4|637615425 GA99-3548|647557453 FSC159|2504848932 FSC021|2504835625 FSC022|647555054 FSC845|2504876942 FSC148|2504843683 FSC147|641732799 FSC154|2504846638 FSC771|2504861714 FSC770|2504860265 FSC145|2504842488 ATCC25017|641556634 FSC039|2504838404 FSC037|2504835798 FSC772|2504864899 ATCC25015|2505269496 FSC769|2504858569 FDC178|2504880239 FSC846|2504878291 FSC775|2504872069 FSC774|2504870098 FSC775|2504871626
Ftu1177: 3523|651145505 FSC454|2504851834 GA99-3548|647557468 U112|639753519 FTG|643153272 FTE|642880820 GA99-3549|647554429 FSC595|2513053801 FSC159|2504848917 FSC160|2504849135 FSC147|641732785 FSC198|638060944 SCHUS4|637615439 FSC033|647552741 FSC022|647555040 FSC200|2504745421 LVS|637907109 OSU18|638146587 FTA|640890621 FSC148|2504843698 URFT1|647004741 FSC054|2504841448 RC503|2505265019 FSC021|2504835610 FSC208|2505274581 FSC539|2504854634 MI001730|2505262523 OR96246|2505262160 FSC230|2505258945 ATCC25017|641556621 FSC039|2504838391 FSC037|2504835785 FSC772|2504865474 FSC846|2504878876 FSC775|2504872645 FSC774|2504870646 FDC178|2504880824 FSC769|2504856996 FSC154|2504846625 ATCC25015|2505269483 FSC145|2504842475 FSC771|2504861694 FSC770|2504860245 MA00-2987|2505271049 FSC845|2504876928 FSC845|2504875794
Ftu1178: 3523|651145509 FSC454|2504851838 GA99-3548|647557472 FSC595|2513053797 FSC159|2504848913 FTE|642880824 U112|639753523 GA99-3549|647554433 FSC198|638060949 FSC148|2504843703 FSC021|2504835605 FSC054|2504841443 FSC230|2505258940 FSC022|647555036 MA00-2987|2505271054 SCHUS4|637615444 FSC147|641732782 FSC033|647552746 FSC160|2504849131 FTG|643153268 FTA|640890614 RC503|2505265025 FSC208|2505274575 URFT1|647004743 FSC539|2504854628 FSC200|2504745415 LVS|637907103 MI001730|2505262529 OSU18|638146583 OR96246|2505262154 FSC845|2504875791 ATCC25015|2505269477 FSC154|2504846619 FSC145|2504842469 ATCC25017|641556613 FSC039|2504839004 FSC037|2504837122 FSC846|2504877240 FSC775|2504872091 FSC774|2504869025 FDC178|2504880731 FSC769|2504857095 FSC771|2504861687 FSC770|2504860238 FSC772|2504864093 FSC772|2504864094
Ftu1179: 3523|651145512 FSC454|2504851841 FTE|642880832 U112|639753531 FTG|643153260 GA99-3549|647554435 GA99-3548|647557475 FSC595|2513053794 FSC159|2504848905 FSC054|2504840245 FSC230|2505259101 FSC160|2504849128 FSC198|638060866 SCHUS4|637615361 FSC033|647552657 FTA|640890373 FSC148|2504844907 FSC208|2505273074 URFT1|647004146 FSC200|2504745172 LVS|637906898 MI001730|2505263084 OSU18|638146389 FSC147|641732854 OR96246|2505261787 FSC021|2504835189 FSC022|647555294 RC503|2505265868 FSC539|2504854614 FSC845|2504875788 ATCC25017|641556610 FSC039|2504839007 FSC037|2504837119 FSC145|2504842466 ATCC25015|2505269472 FSC154|2504846616 FSC771|2504861682 FSC770|2504860233 FSC846|2504878155 FSC775|2504872085 FSC774|2504869018 FDC178|2504880737 FSC769|2504858511 FSC772|2504864088 MA00-2987|2505270941 MA00-2987|2505270942
Ftu1180: 3523|651145527 FSC454|2504851654 FTE|642880843 U112|639753542 FTG|643153249 GA99-3548|647557486 FSC159|2504848894 GA99-3549|647554449 FSC160|2504849117 FSC595|2513054038 FSC054|2504840233 FSC230|2505259089 FSC198|638060878 FSC021|2504834176 MA00-2987|2505270954 SCHUS4|637615373 FSC033|647552669 FSC148|2504844875 FSC147|641732844 FTA|640890359 FSC208|2505273857 URFT1|647003521 FSC539|2504853296 FSC200|2504745158 LVS|637906885 MI001730|2505262722 OSU18|638146377 OR96246|2505260593 FSC022|647555281 FSC845|2504875776 ATCC25017|641556559 FSC039|2504838251 FSC037|2504836267 ATCC25015|2505269411 FSC145|2504842455 FSC154|2504846605 FSC771|2504861669 FSC770|2504860220 RC503|2505265674 FSC772|2504864355 FSC846|2504877169 FSC775|2504870800 FDC178|2504879089 FSC769|2504858067 FSC774|2504868834 RC503|2505265673
Ftu1181: 3523|651145540 GA99-3548|647557498 GA99-3549|647554463 U112|639753555 FTE|642880857 FSC595|2513054025 FSC160|2504850226 OSU18|638146363 FTA|640890346 RC503|2505265688 FSC208|2505273843 URFT1|647003532 FSC539|2504853282 FSC022|647555269 FSC200|2504745144 LVS|637906873 MI001730|2505262708 OR96246|2505260607 FTG|643153236 FSC147|641732833 FSC033|647552682 FSC021|2504834162 FSC159|2504848881 FSC198|638060890 FSC148|2504844707 MA00-2987|2505270967 SCHUS4|637615385 FSC230|2505259074 FSC845|2504875765 ATCC25017|641556547 FSC039|2504838239 FSC154|2504846593 FSC037|2504836255 FSC145|2504842443 ATCC25015|2505269399 FSC771|2504861656 FSC770|2504860207 FSC846|2504877877 FSC775|2504871679 FSC774|2504869584 FDC178|2504879816 FSC769|2504857542 FSC772|2504864474 FSC054|2504840219 FSC454|2504851640 FSC454|2504851641
Ftu1182: 3523|651145543 FTE|642880861 U112|639753558 FTA|640890341 RC503|2505265692 FSC148|2504844711 FSC021|2504834158 FSC208|2505273839 URFT1|647003535 FSC539|2504853278 FSC200|2504745140 LVS|637906870 MI001730|2505262704 FSC160|2504850222 OSU18|638146360 FSC147|641732831 OR96246|2505260611 GA99-3548|647557501 FSC159|2504848877 FSC022|647555266 FSC198|638060893 MA00-2987|2505270971 SCHUS4|637615388 FSC033|647552685 FSC454|2504851636 FSC054|2504841177 FSC230|2505259070 GA99-3549|647554466 FSC595|2513054021 ATCC25017|641556544 FSC039|2504838235 FSC154|2504846589 FSC037|2504836251 FSC145|2504842439 ATCC25015|2505269395 FSC772|2504864470 FSC846|2504877881 FSC775|2504871683 FSC774|2504869580 FDC178|2504879812 FSC769|2504857546 FTG|643153232 FSC771|2504861651 FSC770|2504860202 FSC845|2504875760 FSC769|2504857760
Ftu1183: 3523|651145592 FSC198|638059626 SCHUS4|637614122 FSC033|647551487 FSC454|2504851256 FSC054|2504841065 FSC230|2505259791 FSC022|647556148 LVS|637908201 OSU18|638147557 FSC147|641732695 FSC148|2504844138 RC503|2505264640 FSC021|2504835541 FTE|642880909 FSC208|2505274358 GA99-3549|647554510 U112|639753604 FSC200|2504746721 MI001730|2505263863 GA99-3548|647557546 FTG|643153184 FSC595|2513053973 URFT1|647004594 FSC160|2504850590 FSC159|2504847754 FSC539|2504854534 OR96246|2505261282 FTA|640891922 FSC845|2504875722 ATCC25017|641556466 ATCC25015|2505269317 FSC145|2504842363 FSC154|2504847033 FSC039|2504837688 FSC037|2504837041 FDC178|2504879672 FSC846|2504877759 FSC775|2504871780 FSC774|2504869685 FSC769|2504857295 FSC772|2504864371 FSC771|2504861563 FSC770|2504860021 MA00-2987|2505271335 MA00-2987|2505271334
Ftu1184: 3523|651145624 FSC454|2504851225 FSC054|2504841253 FSC230|2505258989 FTA|640891827 RC503|2505266193 FSC208|2505273571 URFT1|647004103 FSC539|2504853404 FSC200|2504746629 LVS|637908118 OSU18|638147478 OR96246|2505261018 FSC021|2504834296 FSC022|647556080 FSC160|2504850619 GA99-3549|647554532 FSC198|638059600 MA00-2987|2505270632 SCHUS4|637614096 FSC033|647551467 GA99-3548|647557570 FSC595|2513053942 FSC159|2504848033 FSC148|2504844733 FSC147|641732670 FTE|642881895 U112|639753633 FTG|643153931 FSC845|2504875695 FSC154|2504847063 FSC145|2504842333 ATCC25015|2505269287 ATCC25017|641556438 FSC039|2504837658 FSC037|2504836104 FSC772|2504864308 FSC846|2504877515 FSC775|2504871220 FSC774|2504869431 FDC178|2504879430 FSC769|2504857205 FSC771|2504861527 FSC770|2504860694 MI001730|2505262613 MI001730|2505262614
Ftu1185: 3523|651145659 FSC454|2504852255 FTE|642881942 FSC595|2513055382 U112|639753671 FTG|643153978 GA99-3549|647554568 GA99-3548|647557608 FSC148|2504843427 FSC159|2504848753 FSC147|641732638 FSC198|638059561 FSC054|2504840150 FSC230|2505258697 SCHUS4|637614057 MA00-2987|2505270581 FSC033|647551430 FSC160|2504850664 FSC022|647556173 FSC021|2504833831 FTA|640891970 URFT1|647003774 FSC539|2504852944 MI001730|2505263017 OSU18|638147592 OR96246|2505260804 RC503|2505265094 FSC208|2505272653 FSC200|2504746770 LVS|637908241 FSC845|2504876090 ATCC25017|641556388 FSC039|2504839517 FSC154|2504846041 FSC037|2504837402 ATCC25015|2505269248 FSC145|2504842294 FSC846|2504876993 FSC775|2504871715 FSC774|2504869863 FDC178|2504878903 FSC772|2504863631 FSC771|2504861477 FSC770|2504860744 FSC769|2504857105 FSC769|2504858383
Ftu1186: 3523|651145661 FSC454|2504852257 FSC198|638059559 FSC054|2504840152 FTE|642881944 FSC230|2505258695 FSC595|2513055380 GA99-3549|647554570 U112|639753673 SCHUS4|637614055 FSC159|2504848751 FSC033|647551428 GA99-3548|647557610 FTG|643153980 FSC148|2504843429 FSC147|641732636 FSC160|2504850666 RC503|2505265092 FSC021|2504833833 FSC208|2505272651 FSC539|2504852942 FSC022|647556175 FSC200|2504746772 LVS|637908243 MI001730|2505263015 OSU18|638147594 OR96246|2505260802 FTA|640891972 URFT1|647003772 ATCC25015|2505269246 ATCC25017|641556386 FSC039|2504839515 FSC037|2504837404 FSC154|2504846043 FSC846|2504876995 FSC774|2504869861 FDC178|2504878905 FSC769|2504858381 FSC145|2504842292 FSC772|2504863633 FSC771|2504861475 FSC770|2504860746 FSC845|2504876088 MA00-2987|2505270578 FSC775|2504870708 FSC775|2504871717
Ftu1187: 3523|651145707 FSC454|2504852717 GA99-3549|647554602 FTE|642881983 U112|639753710 FTG|643154018 GA99-3548|647557647 FSC022|647555245 FSC021|2504834108 FSC159|2504848714 FSC160|2504850705 FSC595|2513055343 FSC147|641732599 FSC148|2504843467 FTA|640892013 URFT1|647003084 LVS|637908279 FSC198|638059522 SCHUS4|637614018 FSC033|647552944 OSU18|638147632 FSC054|2504840190 RC503|2505266284 FSC208|2505273543 FSC539|2504853227 FSC200|2504746812 OR96246|2505261589 MA00-2987|2505270537 MI001730|2505263376 FSC845|2504875899 ATCC25017|641556349 FSC039|2504839477 FSC037|2504837442 FSC772|2504863674 FSC846|2504877037 FSC775|2504870666 FSC774|2504868712 FDC178|2504878948 FSC769|2504858758 ATCC25015|2505269208 FSC154|2504847152 FSC145|2504842254 FSC771|2504861433 FSC770|2504860788 FSC230|2505258657 FSC230|2505258656
Ftu1188: 3523|651145787 FSC454|2504851560 FSC198|638061113 GA99-3549|647552973 SCHUS4|637615607 FSC033|647552887 FSC054|2504840599 FSC230|2505260060 FSC595|2513055406 FTG|643153882 MA00-2987|2505271277 FSC160|2504850795 FSC159|2504849055 GA99-3548|647557718 FTE|642881438 U112|639753782 FTA|640890135 FSC208|2505273455 FSC539|2504853649 FSC200|2504744928 LVS|637906679 MI001730|2505263941 OSU18|638146192 OR96246|2505261691 FSC022|647554777 FSC021|2504834607 FSC148|2504844164 FSC147|641732570 FSC845|2504876143 FSC154|2504845681 FSC145|2504842603 FSC846|2504877106 FSC775|2504871924 FSC774|2504870442 FDC178|2504880088 FSC769|2504859010 ATCC25015|2505269136 FSC039|2504838645 FSC037|2504836659 FSC771|2504863019 FSC770|2504860643 FSC772|2504863753 ATCC25017|641556271 RC503|2505265413 URFT1|647004417 URFT1|647004415
Ftu1189: U112|639752758 U112|639752759 FTE|642881162 FTE|642882108 3523|651144636 GA99-3548|647556718 FTG|643152827 FSC054|2504840136 FSC159|2504848567 FSC198|638060173 MA00-2987|2505271992 SCHUS4|637614668 FSC033|647551845 FSC022|647555811 FSC021|2504835152 FTA|640891519 FSC208|2505273053 URFT1|647003806 FSC539|2504854609 FSC200|2504746324 LVS|637907851 MI001730|2505264434 OR96246|2505261234 RC503|2505266022 FSC595|2513055566 FSC148|2504843887 FSC230|2505259524 FSC160|2504850539 FSC769|2504857736 FSC230|2505259525 OR96246|2505261233 RC503|2505266023 URFT1|647003805 FSC159|2504848568 FSC595|2513054722 FSC160|2504850538 FSC160|2504850415 FSC769|2504857879 FTA|640891518 LVS|637907850 FSC208|2505273052 FSC539|2504854610 FSC200|2504746323 MI001730|2505264433 FSC769|2504857735
Ftu1190: FSC022|647555356 FSC022|647555899 3523|651145084 FSC154|2504846267 ATCC25015|2505270301 FSC145|2504841607 FSC846|2504877528 FSC775|2504871080 FSC774|2504869125 FDC178|2504879291 FSC772|2504863978 FSC769|2504857387 ATCC25017|641555533 FSC039|2504838231 FSC037|2504836205 FSC771|2504862675 FSC770|2504859500 FSC454|2504852079 GA99-3548|647556740 U112|639752782 GA99-3549|647553708 FSC595|2513055457 FSC160|2504850165 FSC159|2504847965 FSC198|638060008 SCHUS4|637614503 FSC033|647551693 FTG|643152852 OSU18|638146716 FTE|642882131 FSC054|2504841418 MA00-2987|2505271780 FTA|640890775 RC503|2505265115 FSC208|2505272878 URFT1|647003024 FSC539|2504854720 FSC200|2504745576 LVS|637907243 MI001730|2505262608 OR96246|2505260771 FSC021|2504835590 FSC148|2504845400 FSC147|641733066 FSC845|2504876855
Ftu1191: 3523|651143929 FSC454|2504852011 FSC198|638059493 GA99-3548|647557753 GA99-3549|647553008 FSC022|647554699 SCHUS4|637613989 FSC033|647552913 FSC160|2504850757 FSC148|2504844598 FSC021|2504834981 FSC595|2513055512 FSC539|2504854108 OR96246|2505261811 U112|639752050 RC503|2505265526 FSC054|2504840956 FSC230|2505259358 FSC208|2505273807 FSC200|2504744828 LVS|637906599 MI001730|2505262843 OSU18|638146126 FSC159|2504849093 FSC845|2504876042 MA00-2987|2505271319 FTA|640890035 URFT1|647003884 FTG|643153845 FSC147|641732519 FTE|642881476 FSC771|2504863073 FSC770|2504860589 FSC846|2504877355 FSC775|2504870977 FSC774|2504869040 FDC178|2504879496 FSC769|2504857226 FSC772|2504863892 ATCC25017|641556251 FSC039|2504838349 FSC154|2504845636 FSC037|2504836334 ATCC25015|2505269089 FSC145|2504842656
Ftu1192: 3523|651143930 FSC454|2504852010 GA99-3548|647557754 FTE|642881477 GA99-3549|647553009 U112|639752051 FSC160|2504850756 FSC159|2504849094 FSC198|638059494 FTA|640890036 RC503|2505265527 FSC021|2504834982 FSC054|2504840955 FSC230|2505259359 FSC595|2513055513 FSC208|2505273808 FSC539|2504854109 FSC022|647554700 FTG|643153844 FSC200|2504744829 LVS|637906600 MI001730|2505262842 SCHUS4|637613990 OSU18|638146127 OR96246|2505261812 FSC033|647552914 FSC148|2504844599 FSC147|641732520 FSC845|2504876041 URFT1|647003883 ATCC25017|641556252 FSC039|2504838350 FSC154|2504845635 FSC037|2504836333 ATCC25015|2505269088 FSC145|2504842657 FSC771|2504863074 FSC770|2504860588 FDC178|2504879495 FSC772|2504863891 FSC846|2504877356 FSC774|2504869039 MA00-2987|2505271320 FSC769|2504857225 FSC775|2504870976
Ftu1193: 3523|651143946 FSC454|2504852002 ATCC25017|641556214 FSC039|2504838910 FSC037|2504836936 FSC154|2504845626 FSC145|2504842666 FSC772|2504865229 FSC846|2504878586 FSC775|2504872402 FSC774|2504870401 FDC178|2504880559 FSC769|2504857403 ATCC25015|2505269074 FSC771|2504863083 FSC770|2504860579 FTA|640890066 RC503|2505266136 FSC208|2505273616 URFT1|647004448 FSC539|2504853857 FSC200|2504744857 LVS|637906620 MI001730|2505263365 OR96246|2505262083 GA99-3548|647557771 FTE|642881494 FSC595|2513055520 GA99-3549|647553022 U112|639752067 FTG|643153822 FSC160|2504850413 FSC159|2504849103 FSC054|2504840298 FSC148|2504843851 FSC147|641732521 FSC021|2504834738 FSC022|647554720 FSC230|2505259717 FSC198|638061026 MA00-2987|2505271170 SCHUS4|637615520 FSC033|647552821 OSU18|638146143 FSC845|2504876038
Ftu1194: 3523|651143949 FSC454|2504852217 FSC154|2504845624 FSC145|2504842668 FSC772|2504865231 GA99-3548|647557775 FSC595|2513054365 FSC159|2504849107 FSC160|2504850236 FTE|642881496 U112|639752069 GA99-3549|647553026 ATCC25017|641556212 FSC039|2504838912 FSC037|2504836934 FSC846|2504878588 FSC775|2504872400 FSC774|2504870399 FDC178|2504880557 FSC769|2504857199 FTG|643153820 FSC198|638061022 FSC054|2504840294 MA00-2987|2505271166 SCHUS4|637615516 FSC033|647552818 FSC148|2504843847 FSC771|2504863085 FSC770|2504860577 FSC147|641732525 FTA|640890071 RC503|2505266141 FSC021|2504834743 FSC208|2505273611 URFT1|647004443 FSC022|647554722 FSC200|2504744862 LVS|637906625 MI001730|2505263360 OR96246|2505262078 ATCC25015|2505269072 FSC539|2504853852 OSU18|638146146 FSC845|2504876361 FSC845|2504876036
Ftu1195: 3523|651143971 FSC454|2504851317 GA99-3548|647557802 FSC054|2504841300 FSC230|2505259403 FSC148|2504845159 FSC159|2504847799 FSC147|641733870 FSC595|2513054392 GA99-3549|647553052 RC503|2505265058 FSC208|2505274150 FSC539|2504854437 FSC200|2504744976 LVS|637906723 MI001730|2505263663 OSU18|638146226 OR96246|2505261983 FSC160|2504850368 FTA|640890183 URFT1|647004133 FTG|643153793 FSC198|638059718 MA00-2987|2505271447 SCHUS4|637614213 FSC033|647552398 FTE|642881542 U112|639752113 FSC021|2504835355 FSC022|647554766 ATCC25015|2505269046 FSC845|2504876109 ATCC25017|641556172 FSC039|2504839289 FSC037|2504837323 FSC145|2504842693 FSC772|2504864004 FSC846|2504877448 FSC775|2504870991 FSC774|2504869075 FDC178|2504879334 FSC769|2504857306 FSC154|2504845584 FSC771|2504863130 FSC770|2504860532
Ftu1196: 3523|651143973 FSC454|2504851319 FSC159|2504847801 FTG|643153791 GA99-3548|647557803 GA99-3549|647553054 FTA|640890184 RC503|2505265060 FSC208|2505274152 URFT1|647004134 FSC539|2504854439 FSC200|2504744978 LVS|637906724 MI001730|2505263661 OSU18|638146227 OR96246|2505261981 FSC160|2504850366 FSC021|2504835357 FSC022|647554767 FTE|642881544 U112|639752115 FSC054|2504841298 MA00-2987|2505271445 FSC033|647552399 FSC595|2513054394 FSC198|638059717 FSC148|2504845161 SCHUS4|637614212 FSC147|641733871 FSC230|2505259405 FSC845|2504876108 FSC771|2504861620 FSC770|2504860171 FSC154|2504846981 ATCC25017|641556516 FSC039|2504837739 FSC037|2504837092 FSC145|2504842413 ATCC25015|2505269369 FSC772|2504864179 FSC846|2504877638 FSC775|2504871241 FSC774|2504869258 FDC178|2504879515 FSC769|2504857555
Ftu1197: 3523|651143975 FSC454|2504851321 GA99-3548|647557805 GA99-3549|647553056 FSC160|2504850364 FSC159|2504847803 FTA|640890238 RC503|2505265488 FSC148|2504844617 FSC021|2504835018 FSC054|2504840994 FSC230|2505259860 FSC208|2505273719 URFT1|647003829 FSC539|2504854128 FSC022|647554882 FSC200|2504745034 LVS|637906772 FSC147|641733869 OR96246|2505260557 MI001730|2505262637 OSU18|638146273 FSC198|638059697 MA00-2987|2505271425 SCHUS4|637614192 FSC033|647552418 FTE|642881546 U112|639752117 FTG|643153789 FSC845|2504876106 FSC595|2513054396 ATCC25015|2505269045 FSC154|2504845583 FSC145|2504842694 ATCC25017|641556170 FSC039|2504839291 FSC037|2504837325 FSC772|2504865462 FSC846|2504878839 FSC775|2504872622 FSC774|2504870634 FDC178|2504880794 FSC769|2504859099 FSC771|2504863131 FSC770|2504860531
Ftu1198: 3523|651143976 FSC454|2504851322 GA99-3548|647557806 FTE|642881547 FSC595|2513054397 GA99-3549|647553057 U112|639752118 FTG|643153788 FSC160|2504850363 FSC159|2504847804 FSC846|2504878840 ATCC25017|641556169 FSC775|2504872623 FSC774|2504870633 FSC039|2504839292 FSC154|2504845582 FDC178|2504880795 FSC772|2504865461 FSC769|2504859098 FSC037|2504837326 ATCC25015|2505269044 FSC145|2504842695 FSC198|638059698 FTA|640890237 RC503|2505265489 FSC148|2504844616 FSC021|2504835017 FSC054|2504840995 FSC230|2505259861 FSC208|2505273720 URFT1|647003830 FSC539|2504854127 FSC022|647554881 FSC200|2504745033 LVS|637906771 MI001730|2505262638 MA00-2987|2505271426 SCHUS4|637614193 OSU18|638146272 FSC147|641733868 OR96246|2505260556 FSC033|647552417 FSC771|2504863132 FSC770|2504860530 FSC845|2504876105
Ftu1199: 3523|651143977 FSC454|2504851323 GA99-3548|647557807 FTG|643153787 FSC160|2504850362 FSC159|2504847805 FTE|642881548 GA99-3549|647553058 U112|639752119 FSC595|2513054398 FSC198|638059699 FSC148|2504844615 FSC054|2504840996 FSC230|2505259862 FSC022|647554880 MA00-2987|2505271427 SCHUS4|637614194 FSC147|641733867 FSC033|647552416 FTA|640890236 RC503|2505265490 FSC208|2505273721 URFT1|647003831 FSC539|2504854126 FSC200|2504745032 LVS|637906770 MI001730|2505262639 OSU18|638146271 OR96246|2505260555 FSC021|2504835016 FSC771|2504863133 FSC770|2504860529 FSC845|2504876104 FSC039|2504839293 FSC154|2504845581 FSC037|2504837327 ATCC25017|641556168 ATCC25015|2505269043 FSC145|2504842696 FSC846|2504878841 FSC775|2504872624 FSC774|2504870632 FDC178|2504880796 FSC772|2504865460 FSC769|2504859097
Ftu1200: 3523|651143978 FSC454|2504851324 FSC159|2504847806 FSC198|638059700 GA99-3548|647557808 FSC054|2504840997 FTE|642881549 FSC595|2513054399 GA99-3549|647553059 U112|639752120 FTG|643153786 MA00-2987|2505271428 SCHUS4|637614195 FSC160|2504850361 FSC033|647552415 FSC148|2504844614 FSC147|641733866 FSC230|2505259863 FSC845|2504876103 FSC021|2504835015 FSC022|647554879 FTA|640890235 URFT1|647003832 FSC539|2504854125 MI001730|2505262640 OSU18|638146270 OR96246|2505260554 RC503|2505265491 FSC208|2505273722 FSC200|2504745031 LVS|637906769 FSC154|2504845580 ATCC25015|2505269042 ATCC25017|641556167 FSC039|2504839294 FSC037|2504837328 FSC145|2504842697 FSC846|2504878842 FSC775|2504872625 FSC774|2504870631 FDC178|2504880797 FSC769|2504859096 FSC772|2504865459 FSC771|2504863134 FSC770|2504860528
Ftu1201: 3523|651143979 FSC454|2504851325 FTE|642881550 FSC595|2513054400 GA99-3549|647553060 U112|639752121 FTG|643153785 FSC160|2504850360 FSC159|2504847807 FSC198|638059701 MA00-2987|2505271429 SCHUS4|637614196 FSC033|647552414 FSC148|2504844613 FSC147|641733865 FTA|640890234 RC503|2505265492 FSC208|2505273723 URFT1|647003833 FSC539|2504854124 FSC200|2504745030 LVS|637906768 MI001730|2505262641 OSU18|638146269 OR96246|2505260553 GA99-3548|647557809 FSC054|2504840998 FSC230|2505259864 FSC021|2504835014 FSC022|647554878 FSC845|2504876102 FSC771|2504863135 FSC770|2504860527 FSC145|2504842698 FSC772|2504865458 FSC154|2504845579 ATCC25015|2505269041 FSC846|2504878843 FSC775|2504872626 FSC774|2504870630 FDC178|2504880798 FSC769|2504859095 ATCC25017|641556166 FSC039|2504839295 FSC037|2504837329
Ftu1202: 3523|651143980 FSC454|2504851326 FTE|642881551 U112|639752122 FSC595|2513054401 FSC198|638059702 FSC054|2504840999 FSC230|2505259865 MA00-2987|2505271430 SCHUS4|637614197 FSC033|647552413 GA99-3549|647553061 FSC160|2504850359 GA99-3548|647557810 FSC148|2504844612 FSC147|641733864 FSC159|2504847808 FSC021|2504835013 FSC022|647554877 FTA|640890233 RC503|2505265493 FSC208|2505273724 URFT1|647003834 FSC539|2504854123 FSC200|2504745029 LVS|637906767 MI001730|2505262642 OSU18|638146268 OR96246|2505260552 FTG|643153784 FSC845|2504876101 FSC145|2504842699 FSC154|2504845578 FDC178|2504880799 FSC846|2504878844 FSC775|2504872627 FSC774|2504870629 FSC769|2504859094 FSC772|2504865457 ATCC25017|641556165 FSC039|2504839296 FSC037|2504837330 ATCC25015|2505269040 FSC771|2504863136 FSC770|2504860526
Ftu1203: 3523|651143985 FSC454|2504851329 FSC845|2504876098 GA99-3548|647557815 FSC160|2504850356 FSC159|2504847811 FSC148|2504844609 FSC147|641733859 FSC198|638059707 MA00-2987|2505271433 SCHUS4|637614202 FSC033|647552408 GA99-3549|647553066 FSC054|2504841002 FSC230|2505259868 FTE|642881554 U112|639752127 FSC021|2504835010 FSC022|647554872 FSC595|2513054404 FTG|643153781 FTA|640890230 RC503|2505265496 FSC208|2505273727 URFT1|647003839 FSC539|2504854120 FSC200|2504745026 LVS|637906762 MI001730|2505262645 OSU18|638146263 OR96246|2505260549 FSC154|2504845573 FSC846|2504878392 FSC775|2504872260 FSC774|2504870213 FSC769|2504858605 FDC178|2504880346 FSC772|2504865089 ATCC25015|2505269035 ATCC25017|641556160 FSC039|2504839301 FSC037|2504837335 FSC771|2504863141 FSC770|2504860521 FSC145|2504842704
Ftu1204: 3523|651143987 FSC454|2504851331 GA99-3549|647553068 FSC022|647554870 FSC021|2504835008 FSC054|2504841004 FSC230|2505259870 FSC595|2513054406 OSU18|638146262 FSC208|2505273729 FSC539|2504854118 FSC200|2504745024 MI001730|2505262648 OR96246|2505260547 FSC198|638059709 SCHUS4|637614204 FSC033|647552406 MA00-2987|2505271435 LVS|637906760 FTE|642881556 U112|639752129 FTG|643153779 RC503|2505265498 FSC845|2504876096 FTA|640890228 URFT1|647003841 FSC160|2504850354 FSC147|641733857 FSC148|2504844607 GA99-3548|647557817 FSC159|2504847813 FSC154|2504845571 ATCC25017|641556158 ATCC25015|2505269033 FSC039|2504839303 FSC037|2504837337 FSC771|2504863143 FSC770|2504860519 FSC846|2504878390 FSC775|2504872262 FSC774|2504870215 FDC178|2504880344 FSC769|2504858607 FSC772|2504865091 FSC145|2504842706
Ftu1205: 3523|651143989 FSC454|2504851333 FSC198|638059711 RC503|2505265501 FSC148|2504844605 FSC021|2504835005 FSC208|2505273732 GA99-3549|647553069 URFT1|647003844 FSC539|2504854115 FSC022|647554868 FTG|643153777 FSC200|2504745021 LVS|637906758 MI001730|2505262651 MA00-2987|2505271437 SCHUS4|637614206 OSU18|638146259 FSC147|641733856 OR96246|2505260544 FSC033|647552404 FTA|640890225 FSC054|2504841006 FSC230|2505259872 FSC160|2504850352 FSC845|2504876093 FTE|642881558 FSC595|2513054408 U112|639752131 GA99-3548|647557819 FSC159|2504847815 FSC154|2504845569 FSC771|2504863146 FSC770|2504860516 ATCC25017|641556156 FSC039|2504839305 FSC037|2504837339 FSC145|2504842708 FSC772|2504865093 FSC846|2504878388 FSC775|2504872264 FSC774|2504870217 FDC178|2504880342 FSC769|2504858609 ATCC25015|2505269031
Ftu1206: 3523|651143990 FSC454|2504851334 FTE|642881559 U112|639752132 FTG|643153776 FSC595|2513054409 GA99-3548|647557820 GA99-3549|647553070 FSC160|2504850351 FSC159|2504847816 FTA|640890224 RC503|2505265502 FSC148|2504844604 FSC021|2504835004 FSC230|2505259873 FSC208|2505273733 FSC539|2504854114 FSC022|647554867 FSC200|2504745020 OSU18|638146258 FSC147|641733855 OR96246|2505260543 FSC198|638059712 MA00-2987|2505271438 SCHUS4|637614207 FSC033|647552403 MI001730|2505262652 URFT1|647003845 LVS|637906757 FSC845|2504876092 FSC054|2504841007 FSC154|2504845568 ATCC25017|641556155 FSC039|2504839306 FSC037|2504837340 FSC145|2504842709 ATCC25015|2505269030 FSC846|2504878387 FSC775|2504872265 FSC774|2504870218 FDC178|2504880341 FSC769|2504858610 FSC772|2504865094 FSC771|2504863147 FSC770|2504860515
Ftu1207: 3523|651143992 FSC454|2504851336 GA99-3548|647557822 FSC160|2504850349 FSC159|2504847818 GA99-3549|647553072 FSC595|2513054411 FTE|642881561 U112|639752134 FTG|643153774 FSC148|2504844602 FSC147|641733853 FSC054|2504841009 FSC230|2505259875 FTA|640890222 RC503|2505265504 FSC208|2505273735 URFT1|647003846 FSC539|2504854112 FSC200|2504745018 LVS|637906755 MI001730|2505262654 OSU18|638146256 OR96246|2505260541 FSC021|2504835002 FSC022|647554865 FSC198|638059714 MA00-2987|2505271440 SCHUS4|637614209 FSC033|647552401 FSC845|2504876522 FSC154|2504845566 ATCC25015|2505269028 FSC846|2504878385 FSC775|2504872267 FSC774|2504870221 FDC178|2504880339 FSC769|2504858612 FSC772|2504865096 FSC145|2504842711 ATCC25017|641556153 FSC039|2504839308 FSC037|2504837342 FSC771|2504863149 FSC770|2504860513
Ftu1208: 3523|651143999 FSC454|2504851342 FSC198|638059691 FTA|640890212 RC503|2505264866 FSC021|2504835391 FSC054|2504841324 FSC230|2505259336 FSC595|2513054417 FSC208|2505274416 GA99-3549|647553078 URFT1|647003394 FSC539|2504854490 FSC022|647554858 FSC200|2504745008 LVS|637906747 MI001730|2505263459 MA00-2987|2505271416 SCHUS4|637614186 OSU18|638146251 OR96246|2505261366 FSC033|647552423 FSC148|2504845199 FSC147|641733851 FTE|642881567 U112|639752140 FTG|643153768 GA99-3548|647557828 FSC160|2504850343 FSC159|2504847823 FSC145|2504842718 FSC846|2504878741 ATCC25017|641556143 FSC775|2504871862 FSC774|2504869843 FSC039|2504839318 FSC154|2504845559 FDC178|2504880695 FSC772|2504865335 FSC769|2504858290 FSC037|2504837352 ATCC25015|2505269022 FSC771|2504863157 FSC770|2504860505 FSC845|2504876527
Ftu1209: 3523|651144004 FSC454|2504851347 FTA|640890099 FSC021|2504834735 URFT1|647004393 FSC539|2504853815 FSC022|647554734 MI001730|2505263961 OSU18|638146167 OR96246|2505262410 RC503|2505265205 FSC208|2505273970 FSC200|2504744891 LVS|637906652 FTE|642881571 FSC595|2513054421 GA99-3549|647553082 U112|639752144 FSC160|2504850339 FSC159|2504847827 FTG|643153764 FSC198|638061046 MA00-2987|2505271198 SCHUS4|637615540 FSC033|647552840 FSC148|2504844203 FSC147|641732543 GA99-3548|647557832 FSC054|2504840714 FSC230|2505260296 FSC845|2504876798 FSC154|2504845555 ATCC25015|2505269018 FSC772|2504863797 ATCC25017|641556139 FSC039|2504839322 FSC037|2504837356 FSC846|2504877247 FSC775|2504870890 FSC774|2504868936 FDC178|2504879157 FSC769|2504857086 FSC145|2504842722 FSC771|2504863161 FSC770|2504860501
Ftu1210: 3523|651144006 GA99-3548|647557833 FTE|642881572 GA99-3549|647553083 U112|639752145 FSC595|2513054423 FSC160|2504850337 FSC198|638061045 SCHUS4|637615539 FSC033|647552839 FTA|640890100 URFT1|647004391 LVS|637906653 OSU18|638146169 FSC454|2504851349 FSC054|2504840712 FSC230|2505260298 MA00-2987|2505271196 FSC022|647554735 RC503|2505265207 FSC208|2505273968 FSC539|2504853817 FSC200|2504744893 MI001730|2505263963 OR96246|2505262412 FSC147|641732544 FSC148|2504844205 FSC021|2504834733 FSC154|2504845553 FSC145|2504842724 ATCC25015|2505269016 FSC039|2504839324 FSC037|2504837358 FSC771|2504863163 FSC770|2504860499 FSC846|2504877249 FSC775|2504870888 FSC774|2504868938 FDC178|2504879159 FSC769|2504857088 FSC159|2504848289 FSC772|2504863799 ATCC25017|641556138 FSC845|2504876796 FTG|643153763
Ftu1211: 3523|651144007 FSC454|2504851350 FSC160|2504850336 FSC159|2504848290 GA99-3548|647557834 FSC595|2513054424 ATCC25015|2505269015 FSC845|2504876795 FSC154|2504845552 ATCC25017|641556137 FSC039|2504839325 FSC037|2504837359 FSC145|2504842725 FSC846|2504877250 FSC775|2504870887 FSC774|2504868939 FDC178|2504879160 FSC769|2504857089 FSC772|2504863800 GA99-3549|647553084 FTA|640890101 RC503|2505265208 FSC148|2504844206 FSC021|2504834732 FSC054|2504840711 FTE|642881573 FSC230|2505260299 FSC208|2505273967 URFT1|647004390 FSC539|2504853818 FSC022|647554736 U112|639752146 FTG|643153762 FSC200|2504744894 LVS|637906654 FSC147|641732545 OR96246|2505262413 FSC198|638061044 MA00-2987|2505271195 SCHUS4|637615538 FSC033|647552838 MI001730|2505263964 OSU18|638146170 FSC771|2504863164 FSC770|2504860498
Ftu1212: 3523|651144008 FSC454|2504851351 FSC160|2504850335 FSC159|2504848291 FSC147|641732546 FTA|640890102 RC503|2505265209 FSC595|2513054425 FSC208|2505273966 URFT1|647004389 FSC539|2504853819 FTG|643153761 FSC200|2504744895 LVS|637906655 MI001730|2505263965 OSU18|638146171 OR96246|2505262414 FSC148|2504844207 FTE|642881574 U112|639752147 GA99-3549|647553085 FSC198|638061043 FSC021|2504834731 FSC022|647554737 MA00-2987|2505271194 SCHUS4|637615537 FSC033|647552837 FSC845|2504876794 GA99-3548|647557835 ATCC25015|2505269014 ATCC25017|641556136 FSC039|2504839326 FSC037|2504837360 FSC054|2504840710 FSC230|2505260300 FSC145|2504842726 FSC772|2504863801 FSC154|2504845551 FSC846|2504877251 FSC775|2504870886 FSC774|2504868940 FDC178|2504879161 FSC769|2504857090 FSC771|2504863165 FSC770|2504860497
Ftu1213: 3523|651144009 FSC454|2504851352 FSC160|2504850334 FSC159|2504848292 FSC148|2504844208 FSC147|641732547 FSC198|638061042 FSC054|2504840709 FSC230|2505260301 MA00-2987|2505271193 SCHUS4|637615536 FSC033|647552836 FSC021|2504834730 FSC022|647554738 RC503|2505265210 FSC208|2505273965 FSC539|2504853820 FSC200|2504744896 LVS|637906656 OR96246|2505262415 FTE|642881575 FSC595|2513054426 U112|639752148 GA99-3548|647557836 FTA|640890103 URFT1|647004388 GA99-3549|647553086 FTG|643153760 MI001730|2505263966 OSU18|638146172 FSC772|2504863802 FSC846|2504877252 FSC775|2504870885 FSC774|2504868941 FDC178|2504879162 FSC769|2504857091 FSC154|2504845550 FSC771|2504863166 FSC770|2504860496 FSC145|2504842727 ATCC25017|641556135 FSC039|2504839327 FSC037|2504837361 ATCC25015|2505269013 FSC845|2504876793
Ftu1214: 3523|651144015 FSC454|2504851785 FSC198|638061038 GA99-3548|647557841 FSC148|2504844214 FSC021|2504834721 FSC054|2504840702 FTE|642881580 FSC230|2505260310 FSC595|2513054431 GA99-3549|647553090 FSC022|647554742 U112|639752153 FTG|643153756 MA00-2987|2505271185 SCHUS4|637615532 FSC160|2504850329 FSC159|2504848297 FSC147|641732551 FSC033|647552833 FSC845|2504876791 FTA|640890111 RC503|2505265218 FSC208|2505273957 URFT1|647004384 FSC539|2504853827 FSC200|2504744904 LVS|637906660 MI001730|2505263973 OSU18|638146175 OR96246|2505262422 FSC154|2504845545 ATCC25015|2505269008 FSC145|2504842732 FSC846|2504877965 FSC775|2504871749 FSC774|2504869718 FDC178|2504879899 FSC772|2504864592 FSC769|2504858914 ATCC25017|641556130 FSC039|2504839332 FSC037|2504837366 FSC771|2504863170 FSC770|2504860492
Ftu1215: 3523|651144016 FSC454|2504851784 FTE|642881581 GA99-3549|647553091 U112|639752154 FSC159|2504848298 FSC198|638061037 GA99-3548|647557842 FSC148|2504844215 FSC021|2504834720 FSC054|2504840701 FSC230|2505260311 FSC595|2513054432 FSC022|647554743 FTG|643153755 MA00-2987|2505271184 SCHUS4|637615531 FSC147|641732552 FSC033|647552832 FTA|640890112 RC503|2505265219 FSC208|2505273956 URFT1|647004383 FSC539|2504853828 FSC200|2504744905 LVS|637906661 MI001730|2505263974 OSU18|638146176 OR96246|2505262423 FSC160|2504850328 FSC845|2504876790 FSC771|2504863171 FSC770|2504860491 ATCC25015|2505269007 ATCC25017|641556129 FSC039|2504839333 FSC154|2504845544 FSC037|2504837367 FSC145|2504842733 FSC846|2504877964 FSC775|2504871750 FSC774|2504869717 FDC178|2504879898 FSC772|2504864593 FSC769|2504858913
Ftu1216: 3523|651144017 RC503|2505265220 FSC208|2505273955 FSC539|2504853829 FSC200|2504744906 MI001730|2505263975 OR96246|2505262424 FTA|640890113 URFT1|647004382 LVS|637906662 OSU18|638146177 FSC454|2504851783 FSC148|2504844216 FSC021|2504834719 FSC054|2504840700 FSC230|2505260312 FSC595|2513054433 MA00-2987|2505271183 FSC160|2504850327 FSC159|2504848299 FSC198|638061036 GA99-3548|647557843 FTE|642881582 GA99-3549|647553092 FSC022|647554744 U112|639752155 SCHUS4|637615530 FSC147|641732553 FSC033|647552831 FTG|643153754 FSC845|2504876789 FSC771|2504863173 FSC770|2504860489 ATCC25017|641556126 FSC846|2504877962 FSC775|2504871752 FSC774|2504869715 FSC039|2504839336 FSC154|2504845540 FDC178|2504879896 FSC772|2504864595 FSC769|2504858911 FSC037|2504837370 ATCC25015|2505269005 FSC145|2504842735
Ftu1217: 3523|651144018 FSC454|2504851782 GA99-3548|647557844 FSC595|2513054434 GA99-3549|647553093 U112|639752156 FTG|643153753 FSC159|2504848300 FSC160|2504850326 FSC148|2504844217 FSC147|641732554 FTA|640890114 RC503|2505265221 FSC208|2505273954 URFT1|647004381 FSC539|2504853830 FSC200|2504744907 LVS|637906663 MI001730|2505263976 OSU18|638146178 OR96246|2505262425 FSC198|638061035 MA00-2987|2505271182 SCHUS4|637615529 FSC033|647552830 FSC054|2504840699 FSC230|2505260313 FSC021|2504834718 FSC022|647554745 FSC846|2504877961 FSC775|2504871753 FSC774|2504869714 FSC154|2504845539 FSC772|2504864596 FSC769|2504858910 ATCC25015|2505269004 FSC145|2504842736 FDC178|2504879895 ATCC25017|641556125 FSC039|2504839337 FSC037|2504837371 FSC771|2504863174 FSC770|2504860488 FSC845|2504876788 FTE|642881583
Ftu1218: 3523|651144020 FSC454|2504851780 FSC198|638061034 SCHUS4|637615528 OSU18|638146179 FSC148|2504844218 MA00-2987|2505271181 FSC147|641732555 FSC033|647552829 FTA|640890115 RC503|2505265222 FSC208|2505273953 URFT1|647004380 FSC539|2504853831 FSC200|2504744908 LVS|637906664 MI001730|2505263977 OR96246|2505262426 FSC054|2504840698 FSC230|2505260314 FSC021|2504834717 FSC022|647554746 FSC595|2513054435 FTG|643153752 FTE|642881584 U112|639752157 FSC159|2504848301 GA99-3549|647553094 FSC160|2504850325 GA99-3548|647557845 ATCC25015|2505269003 FSC845|2504876787 FSC772|2504864597 FSC846|2504877960 FSC775|2504871754 FSC774|2504869713 FDC178|2504879894 FSC769|2504858909 FSC145|2504842737 FSC154|2504845538 ATCC25017|641556124 FSC039|2504839338 FSC037|2504837372 FSC771|2504863175 FSC770|2504860487
Ftu1219: 3523|651144021 FSC454|2504851779 FSC595|2513054436 FSC160|2504850324 FTG|643153751 FSC148|2504844219 FSC147|641732556 FSC198|638061033 SCHUS4|637615527 FSC033|647552828 MA00-2987|2505271180 FTE|642881585 U112|639752158 GA99-3549|647553095 GA99-3548|647557846 FTA|640890116 FSC022|647554747 LVS|637906665 RC503|2505265223 FSC021|2504834716 FSC208|2505273952 URFT1|647004379 FSC539|2504853832 FSC200|2504744909 MI001730|2505263978 OSU18|638146180 OR96246|2505262427 FSC159|2504848302 FSC054|2504840697 FSC230|2505260315 FSC845|2504876786 ATCC25017|641556123 FSC039|2504839339 FSC154|2504845537 FSC037|2504837373 FSC145|2504842738 ATCC25015|2505269002 FSC846|2504877959 FSC775|2504871755 FSC774|2504869712 FDC178|2504879893 FSC769|2504858908 FSC772|2504864598 FSC771|2504863176 FSC770|2504860486
Ftu1220: 3523|651144022 FSC454|2504851778 RC503|2505265224 FSC148|2504844220 FSC021|2504834715 FSC054|2504840696 FSC230|2505260316 FSC208|2505273951 URFT1|647004378 FSC539|2504853833 FSC200|2504744910 LVS|637906666 MI001730|2505263979 MA00-2987|2505271179 OSU18|638146181 FSC147|641732557 OR96246|2505262428 FSC198|638061032 FTA|640890117 FSC022|647554748 SCHUS4|637615526 FSC033|647552827 GA99-3548|647557847 FSC595|2513054437 FTE|642881586 U112|639752159 FTG|643153750 FSC159|2504848303 FSC160|2504850323 GA99-3549|647553096 FSC845|2504876785 FSC145|2504842739 ATCC25015|2505269001 ATCC25017|641556122 FSC039|2504839340 FSC037|2504837374 FSC154|2504845536 FSC846|2504877958 FSC775|2504871756 FSC774|2504869711 FDC178|2504879892 FSC772|2504864599 FSC769|2504858907 FSC771|2504863177 FSC770|2504860485
Ftu1221: 3523|651144023 FSC454|2504851777 GA99-3548|647557848 FSC198|638061031 FSC021|2504834714 FSC054|2504840695 FSC230|2505260317 FSC022|647554749 MA00-2987|2505271178 SCHUS4|637615525 FSC033|647552826 FSC148|2504844221 FSC147|641732558 FSC845|2504876784 FSC159|2504848304 FSC160|2504850322 GA99-3549|647553097 FTE|642881587 FSC595|2513054438 U112|639752160 FTG|643153749 FTA|640890118 RC503|2505265225 FSC208|2505273950 URFT1|647004377 FSC539|2504853834 FSC200|2504744911 LVS|637906667 MI001730|2505263980 OSU18|638146182 OR96246|2505262429 ATCC25017|641556121 FSC039|2504839341 FSC154|2504845535 FSC037|2504837375 ATCC25015|2505269000 FSC145|2504842740 FSC846|2504877957 FSC775|2504871757 FSC774|2504869710 FDC178|2504879891 FSC769|2504858906 FSC772|2504864600 FSC771|2504863178 FSC770|2504860484
Ftu1222: 3523|651144025 FSC454|2504851775 FSC198|638061029 FSC148|2504844223 FSC054|2504840693 FSC230|2505260319 FSC595|2513054440 GA99-3549|647553099 FTG|643153747 MA00-2987|2505271176 SCHUS4|637615523 FSC160|2504850320 FSC159|2504848306 FSC147|641732560 FSC033|647552824 GA99-3548|647557849 FTA|640890120 RC503|2505265227 FSC208|2505273948 URFT1|647004375 FSC539|2504853836 FSC200|2504744913 LVS|637906669 MI001730|2505263982 OSU18|638146184 OR96246|2505262431 FTE|642881589 U112|639752162 FSC021|2504834712 FSC022|647554751 FSC845|2504876782 ATCC25017|641556119 FSC039|2504839343 FSC037|2504837377 FSC772|2504864602 FSC154|2504845533 ATCC25015|2505268998 FSC145|2504842742 FSC846|2504877955 FSC775|2504871759 FSC774|2504869708 FDC178|2504879889 FSC769|2504858957 FSC771|2504863180 FSC770|2504860482
Ftu1223: 3523|651144026 FSC454|2504851774 GA99-3549|647553100 FTE|642881590 U112|639752163 FTG|643153746 GA99-3548|647557850 FSC147|641732561 FSC198|638061028 SCHUS4|637615522 FSC033|647552823 FTA|640890121 URFT1|647004374 FSC022|647554752 LVS|637906670 OSU18|638146185 FSC595|2513054441 FSC159|2504848307 FSC148|2504844224 FSC160|2504850319 FSC054|2504840692 FSC230|2505260320 MA00-2987|2505271175 RC503|2505265228 FSC021|2504834711 FSC208|2505273947 FSC539|2504853837 FSC200|2504744914 MI001730|2505263983 OR96246|2505262432 FSC845|2504876781 ATCC25015|2505268997 ATCC25017|641556118 FSC039|2504839344 FSC037|2504837378 FSC846|2504877954 FSC775|2504871760 FSC774|2504869707 FDC178|2504879888 FSC769|2504858956 FSC154|2504845532 FSC771|2504863181 FSC770|2504860481 FSC145|2504842743 FSC772|2504864603
Ftu1224: 3523|651144030 FSC454|2504851770 FTE|642881595 GA99-3548|647557854 GA99-3549|647553104 U112|639752167 FTG|643153742 FSC160|2504850315 FSC198|638061097 FSC148|2504844862 FSC054|2504841203 FSC230|2505259712 MA00-2987|2505271249 SCHUS4|637615591 FSC159|2504848311 FSC147|641733951 FSC033|647552866 FSC595|2513054445 RC503|2505265474 FSC021|2504835241 FSC208|2505273491 URFT1|647003192 FSC539|2504854329 FSC022|647554705 FSC200|2504744836 LVS|637906606 MI001730|2505264294 OSU18|638146130 OR96246|2505260766 FTA|640890044 FSC145|2504842748 FSC154|2504845527 FSC845|2504876780 ATCC25015|2505268992 FSC037|2504836328 FSC039|2504838312 FSC771|2504863187 FSC770|2504860475 ATCC25017|641556113 FSC846|2504877564 FSC775|2504871402 FDC178|2504879494 FSC769|2504858005 FSC774|2504869487 FSC772|2504864331
Ftu1225: 3523|651144032 FSC454|2504851768 FTE|642881597 GA99-3549|647553106 U112|639752169 FSC595|2513054447 FTG|643153740 GA99-3548|647557856 FSC159|2504848313 FSC198|638061099 FTA|640890046 RC503|2505265477 FSC148|2504844864 FSC021|2504835239 FSC208|2505273493 URFT1|647003191 FSC539|2504854331 FSC022|647554707 FSC200|2504744838 LVS|637906608 MI001730|2505264296 MA00-2987|2505271252 SCHUS4|637615593 FSC160|2504850313 OSU18|638146132 FSC147|641733949 OR96246|2505260764 FSC033|647552868 FSC054|2504841205 FSC230|2505259710 FSC845|2504876778 ATCC25017|641556111 FSC039|2504838310 FSC154|2504845525 FSC037|2504836326 ATCC25015|2505268990 FSC145|2504842750 FSC846|2504877568 FSC775|2504871387 FSC774|2504869491 FDC178|2504879490 FSC769|2504858001 FSC771|2504863189 FSC770|2504860473 FSC772|2504864335
Ftu1226: 3523|651144033 FSC454|2504851767 FSC198|638061100 FTA|640890047 RC503|2505265478 FSC148|2504844865 FSC054|2504841206 FTE|642881598 FSC230|2505259709 FSC595|2513054448 FSC208|2505273494 GA99-3549|647553107 URFT1|647003190 FSC539|2504854332 U112|639752170 FTG|643153739 FSC200|2504744839 LVS|637906609 MI001730|2505264297 MA00-2987|2505271253 SCHUS4|637615594 OSU18|638146133 FSC147|641733948 OR96246|2505260763 FSC033|647552869 FSC845|2504876777 GA99-3548|647557857 FSC160|2504850312 FSC159|2504848314 FSC021|2504835238 FSC022|647554708 ATCC25017|641556110 FSC039|2504838309 FSC037|2504836325 ATCC25015|2505268989 FSC145|2504842751 FSC154|2504845524 FSC771|2504863190 FSC770|2504860472 FSC772|2504864336 FSC846|2504877569 FSC775|2504871386 FSC774|2504869492 FDC178|2504879489 FSC769|2504858000
Ftu1227: 3523|651144034 FSC454|2504851766 FTE|642881599 FSC595|2513054449 GA99-3549|647553108 U112|639752171 FTG|643153738 FSC160|2504850311 FSC159|2504848315 FSC198|638061101 FTA|640890048 RC503|2505265479 FSC148|2504844866 FSC021|2504835237 FSC054|2504841207 FSC230|2505259708 FSC208|2505273495 URFT1|647003189 FSC539|2504854333 FSC022|647554709 FSC200|2504744840 LVS|637906610 MI001730|2505264298 MA00-2987|2505271254 SCHUS4|637615595 OSU18|638146134 FSC147|641733947 OR96246|2505260762 FSC033|647552870 FSC845|2504876776 GA99-3548|647557858 ATCC25017|641556109 FSC039|2504838308 FSC154|2504845523 FSC037|2504836324 ATCC25015|2505268988 FSC145|2504842752 FSC846|2504877570 FSC775|2504871385 FSC774|2504869493 FDC178|2504879488 FSC769|2504857999 FSC771|2504863191 FSC770|2504860471 FSC772|2504864337
Ftu1228: 3523|651144038 FSC454|2504851763 FSC595|2513054452 GA99-3549|647553111 FSC160|2504850307 FTE|642881602 U112|639752174 FTG|643153735 FSC021|2504835234 FSC022|647554712 FTA|640890051 RC503|2505265482 FSC208|2505273498 URFT1|647003187 FSC539|2504854336 FSC200|2504744843 LVS|637906613 MI001730|2505264301 OR96246|2505260759 FSC054|2504841210 FSC230|2505259705 FSC198|638061104 MA00-2987|2505271257 SCHUS4|637615598 FSC033|647552873 FSC148|2504844869 FSC147|641733944 FSC159|2504848319 OSU18|638146137 GA99-3548|647557861 FSC845|2504876773 FSC846|2504877573 FSC775|2504871382 FSC774|2504869496 FDC178|2504879484 FSC769|2504857996 FSC772|2504864340 ATCC25017|641556106 FSC039|2504838305 FSC037|2504836321 FSC771|2504863194 FSC770|2504860468 FSC145|2504842755 FSC154|2504845520 ATCC25015|2505268985
Ftu1229: 3523|651144039 FSC454|2504851762 FSC160|2504850306 FTG|643153734 FSC159|2504848320 GA99-3549|647553112 GA99-3548|647557862 FSC198|638061105 FSC054|2504841211 FSC230|2505259704 U112|639752175 MA00-2987|2505271258 SCHUS4|637615599 FSC033|647552874 FSC595|2513054453 FSC148|2504844870 FSC147|641733943 FSC021|2504835233 URFT1|647003186 FSC539|2504854337 MI001730|2505264302 OSU18|638146138 OR96246|2505260758 RC503|2505265483 FSC208|2505273499 FSC200|2504744844 LVS|637906614 FSC022|647554713 FTE|642881603 FTA|640890052 FSC845|2504876772 ATCC25015|2505268984 FSC154|2504845519 FSC771|2504863195 FSC770|2504860467 FDC178|2504879483 FSC145|2504842756 ATCC25017|641556105 FSC039|2504838304 FSC037|2504836320 FSC775|2504871381 FSC774|2504869497 FSC846|2504877574 FSC769|2504857995 FSC772|2504864341
Ftu1230: 3523|651144048 FSC454|2504852515 FTE|642881611 U112|639752183 GA99-3548|647557868 GA99-3549|647553119 FTG|643153726 FSC595|2513054461 FSC021|2504834945 FSC022|647554841 FSC198|638059726 FSC054|2504840898 FSC230|2505259618 MA00-2987|2505271458 SCHUS4|637614221 FSC033|647552392 FSC159|2504848783 FSC148|2504844461 RC503|2505264886 FSC208|2505274177 URFT1|647004534 FSC539|2504853911 FSC200|2504744986 LVS|637906730 OR96246|2505261242 FSC160|2504850298 MI001730|2505263519 OSU18|638146232 ATCC25017|641556097 FSC039|2504838296 FSC037|2504836312 ATCC25015|2505268976 FSC154|2504845511 FSC145|2504842764 FSC147|641733836 FSC771|2504863204 FSC770|2504860458 FSC846|2504878729 FSC775|2504872538 FSC774|2504870517 FDC178|2504880673 FSC772|2504865320 FSC769|2504859037 FTA|640890191 FSC845|2504876767
Ftu1231: 3523|651144049 FSC454|2504852514 FTE|642881612 U112|639752184 FTG|643153725 GA99-3548|647557869 FSC595|2513054462 FSC145|2504842765 FSC159|2504848784 FSC160|2504850297 GA99-3549|647553120 FTA|640890192 RC503|2505264885 FSC148|2504844462 FSC208|2505274176 URFT1|647004535 FSC539|2504853912 FSC022|647554842 FSC200|2504744987 LVS|637906731 FSC147|641733837 OR96246|2505261243 FSC154|2504845510 FSC054|2504840897 FSC230|2505259617 FSC198|638059727 MA00-2987|2505271459 SCHUS4|637614222 FSC033|647552391 FSC021|2504834944 MI001730|2505263518 OSU18|638146233 FSC846|2504878730 FSC775|2504872537 FSC774|2504870518 FDC178|2504880674 FSC769|2504859038 ATCC25015|2505268975 FSC772|2504865321 ATCC25017|641556096 FSC039|2504838295 FSC037|2504836311 FSC845|2504876766 FSC771|2504863205 FSC770|2504860457
Ftu1232: 3523|651144053 FSC454|2504852510 FSC198|638059732 FTA|640890197 GA99-3548|647557873 RC503|2505264880 FSC021|2504834940 FSC054|2504840893 FTE|642881617 FSC230|2505259613 FSC595|2513054466 FSC208|2505274171 GA99-3549|647553124 URFT1|647004540 FSC539|2504853917 FSC022|647554846 U112|639752188 FTG|643153721 FSC200|2504744992 LVS|637906735 MI001730|2505263513 MA00-2987|2505271464 SCHUS4|637614227 FSC160|2504850293 FSC159|2504848788 OSU18|638146238 OR96246|2505261248 FSC033|647552387 FSC148|2504844466 FSC147|641733841 FSC845|2504876764 ATCC25017|641556092 FSC039|2504838290 FSC154|2504845505 FSC037|2504836306 FSC145|2504842770 FSC846|2504878735 FSC775|2504872532 FSC774|2504870523 FDC178|2504880679 FSC769|2504859043 ATCC25015|2505268970 FSC771|2504861931 FSC770|2504859693 FSC772|2504865326
Ftu1233: 3523|651144054 FSC454|2504852509 U112|639752189 GA99-3549|647553125 GA99-3548|647557874 FSC595|2513054467 FSC159|2504848789 FSC198|638059733 MA00-2987|2505271465 SCHUS4|637614228 FSC033|647552386 FSC054|2504840892 FTE|642881618 FSC230|2505259612 FTG|643153720 RC503|2505264879 FSC148|2504844467 FSC021|2504834939 FSC208|2505274170 URFT1|647004541 FSC539|2504853918 FSC022|647554847 FSC200|2504744993 LVS|637906736 MI001730|2505263512 OSU18|638146239 FSC147|641733842 OR96246|2505261249 FTA|640890198 FSC160|2504850292 FSC845|2504876763 FSC846|2504878736 FSC775|2504872531 FSC774|2504870524 FSC769|2504859044 FSC154|2504845504 FSC145|2504842771 ATCC25017|641556091 FSC039|2504838289 FSC037|2504836305 FDC178|2504880680 ATCC25015|2505268969 FSC772|2504865327 FSC771|2504861932 FSC770|2504859694
Ftu1234: 3523|651144058 FSC454|2504852505 FSC595|2513054471 GA99-3549|647553129 GA99-3548|647557878 FTE|642881622 U112|639752193 FTG|643153716 FSC160|2504850288 FSC159|2504848793 FSC198|638059737 RC503|2505264875 FSC148|2504844472 FSC021|2504834935 FSC054|2504840888 FSC230|2505259608 FSC208|2505274166 FSC022|647554851 FSC200|2504744997 LVS|637906740 MI001730|2505263506 MA00-2987|2505271469 SCHUS4|637614232 OSU18|638146242 FSC147|641733845 FSC033|647552383 FTA|640890202 URFT1|647003951 FSC539|2504853922 OR96246|2505261253 FSC845|2504876760 FSC771|2504861938 FSC770|2504859700 FSC846|2504878381 FSC775|2504872149 FSC774|2504870148 FSC772|2504865125 FSC769|2504858751 FSC145|2504842778 FDC178|2504880321 ATCC25017|641556084 FSC039|2504838282 FSC154|2504845497 FSC037|2504836298 ATCC25015|2505268965
Ftu1235: 3523|651144059 FSC454|2504852504 FSC595|2513054472 FSC054|2504840887 FSC230|2505259607 FSC021|2504834934 FTE|642881623 FTG|643153715 FSC159|2504848794 MA00-2987|2505271470 FTA|640890203 RC503|2505264874 FSC208|2505274165 FSC539|2504853923 FSC200|2504744998 MI001730|2505263505 OR96246|2505261254 GA99-3549|647553130 GA99-3548|647557879 FSC022|647554852 U112|639752194 OSU18|638146243 FSC198|638059738 SCHUS4|637614233 FSC033|647552382 FSC148|2504844473 LVS|637906741 FSC147|641733846 FSC160|2504850287 FSC845|2504876759 FSC154|2504845496 ATCC25015|2505268964 FSC846|2504878380 FSC775|2504872150 FSC774|2504870149 FDC178|2504880322 FSC769|2504858750 FSC145|2504842779 FSC039|2504838281 FSC037|2504836297 ATCC25017|641556083 FSC772|2504865126 FSC771|2504861939 FSC770|2504859701 URFT1|647003952
Ftu1236: 3523|651144060 FSC454|2504852503 FSC595|2513054473 GA99-3548|647557880 GA99-3549|647553131 FSC021|2504834933 FSC022|647554853 FSC198|638059739 MA00-2987|2505271471 SCHUS4|637614234 FSC033|647552381 FTA|640890204 RC503|2505264873 FSC208|2505274164 URFT1|647003872 FSC539|2504853924 FSC200|2504744999 LVS|637906742 MI001730|2505263504 OSU18|638146244 OR96246|2505261255 FSC148|2504844474 FSC054|2504840886 FSC230|2505259606 FSC147|641733847 FTE|642881624 U112|639752195 FSC159|2504848795 FSC160|2504850286 FTG|643153714 FSC845|2504876758 ATCC25015|2505268963 ATCC25017|641556082 FSC039|2504838280 FSC037|2504836296 FSC145|2504842780 FSC154|2504845495 FSC846|2504878379 FSC775|2504872151 FSC774|2504870150 FDC178|2504880323 FSC769|2504858749 FSC771|2504861940 FSC770|2504859702 FSC772|2504865127
Ftu1237: 3523|651144064 FSC454|2504852499 GA99-3548|647557884 FTE|642881628 FSC595|2513054477 GA99-3549|647553135 U112|639752199 FTG|643153710 FSC159|2504848799 FSC160|2504850282 FSC198|638059652 FTA|640892111 RC503|2505265911 FSC148|2504844053 FSC021|2504834143 FSC054|2504840038 FSC230|2505260197 FSC208|2505273199 URFT1|647003462 FSC539|2504853263 FSC022|647554885 FSC200|2504746911 LVS|637908363 MI001730|2505263629 MA00-2987|2505271365 SCHUS4|637614148 OSU18|638147695 FSC147|641733902 OR96246|2505261989 FSC033|647551513 FSC845|2504876755 ATCC25015|2505268960 FSC145|2504842783 ATCC25017|641556079 FSC039|2504838277 FSC037|2504836293 FSC846|2504878376 FSC775|2504872154 FSC774|2504870153 FDC178|2504880326 FSC769|2504858746 FSC772|2504865130 FSC154|2504845492 FSC771|2504861943 FSC770|2504859705
Ftu1238: 3523|651144069 FSC454|2504852493 U112|639752205 FSC159|2504848806 FSC160|2504850276 GA99-3548|647557890 FSC595|2513054483 GA99-3549|647553141 FSC198|638059656 RC503|2505265918 FSC021|2504834137 URFT1|647003457 FSC539|2504853256 FSC022|647554890 FSC200|2504746904 LVS|637908358 MI001730|2505263637 MA00-2987|2505271373 SCHUS4|637614152 OSU18|638147693 OR96246|2505261996 FSC033|647551519 FSC148|2504844060 FSC147|641733899 FSC208|2505273996 FSC054|2504840032 FSC230|2505260191 FSC845|2504876751 ATCC25017|641556071 FSC039|2504839526 FSC037|2504836209 FSC154|2504845486 ATCC25015|2505268954 FSC145|2504842789 FSC771|2504861954 FSC770|2504859716 FSC846|2504878369 FSC774|2504868813 FDC178|2504880139 FSC769|2504858499 FSC772|2504864819 FTG|643153703 FTE|642881635 FSC775|2504872449 FTA|640892103
Ftu1239: 3523|651144071 FSC454|2504852492 FTE|642881636 GA99-3549|647553142 U112|639752206 FSC198|638059657 FTA|640892102 RC503|2505265919 FSC148|2504844061 FSC021|2504834136 FSC054|2504840031 FSC230|2505260190 FSC208|2505273995 URFT1|647003456 FSC539|2504853255 FSC022|647554891 FSC200|2504746903 LVS|637908357 MI001730|2505263638 MA00-2987|2505271374 SCHUS4|637614153 OSU18|638147692 FSC147|641733898 OR96246|2505261997 FSC033|647551520 GA99-3548|647557891 FSC595|2513054484 FTG|643153702 FSC160|2504850275 FSC159|2504848807 FSC845|2504876750 FSC154|2504845485 ATCC25017|641556070 FSC039|2504839527 FSC037|2504836210 FSC145|2504842790 FSC846|2504878368 FSC775|2504872450 FSC774|2504868812 FDC178|2504880140 FSC772|2504864820 FSC769|2504858498 ATCC25015|2505268953 FSC771|2504861955 FSC770|2504859717
Ftu1240: 3523|651144072 FTE|642881637 FSC595|2513054485 U112|639752207 FTG|643153701 FSC160|2504850274 FSC148|2504844062 FSC054|2504840030 FSC230|2505260189 FSC147|641733897 GA99-3548|647557892 FSC454|2504852491 GA99-3549|647553143 FSC021|2504834135 FSC022|647554892 FSC159|2504848808 FSC539|2504853254 FSC198|638059658 MA00-2987|2505271375 SCHUS4|637614154 FSC033|647551521 FTA|640892101 RC503|2505265920 FSC208|2505273994 URFT1|647003455 FSC200|2504746902 LVS|637908356 MI001730|2505263639 OSU18|638147691 OR96246|2505261998 FSC845|2504876749 FSC846|2504878367 FSC775|2504872451 FSC774|2504868811 FDC178|2504880141 FSC769|2504858497 ATCC25017|641556069 FSC039|2504839528 FSC037|2504836211 FSC154|2504845484 ATCC25015|2505268952 FSC145|2504842791 FSC772|2504864821 FSC771|2504861956 FSC770|2504859718
Ftu1241: 3523|651144073 OSU18|638147690 GA99-3548|647557893 FTE|642881638 FSC595|2513054486 GA99-3549|647553144 U112|639752208 FTG|643153700 FSC160|2504850273 FSC159|2504848809 FSC454|2504852490 FSC021|2504834134 FSC022|647554893 FSC198|638059659 MA00-2987|2505271376 SCHUS4|637614155 FSC033|647551522 FSC054|2504840029 FSC230|2505260188 FTA|640892100 RC503|2505265921 FSC208|2505273993 URFT1|647003454 FSC539|2504853253 FSC200|2504746901 LVS|637908355 MI001730|2505263640 OR96246|2505261999 FSC148|2504844063 FSC147|641733896 FSC154|2504845483 ATCC25015|2505268951 FSC145|2504842792 FSC039|2504839529 FSC037|2504836212 FSC846|2504878366 FSC775|2504872452 FSC774|2504868810 FDC178|2504880142 FSC769|2504858496 ATCC25017|641556068 FSC771|2504861957 FSC770|2504859719 FSC772|2504864822 FSC845|2504876748
Ftu1242: 3523|651144078 FSC454|2504852485 FSC595|2513054491 U112|639752213 FSC160|2504850268 FSC159|2504848814 FSC198|638059664 FTA|640892095 RC503|2505265927 FSC148|2504844068 FSC021|2504834129 FSC054|2504840024 FSC230|2505260183 FSC208|2505273988 URFT1|647003449 FSC539|2504853248 FSC022|647554649 FSC200|2504746896 LVS|637908350 MI001730|2505263645 MA00-2987|2505271378 SCHUS4|637614160 OSU18|638147685 FSC147|641733892 OR96246|2505262004 FSC033|647552446 GA99-3548|647556201 GA99-3549|647553146 FSC845|2504876743 ATCC25017|641556063 FSC039|2504839534 FSC154|2504845478 FSC037|2504836217 FSC145|2504842797 FSC846|2504878361 FSC775|2504872457 FSC774|2504868805 FDC178|2504880147 FSC769|2504858491 ATCC25015|2505268946 FSC772|2504864827 FSC771|2504861962 FSC770|2504859724 FTG|643154367 FTE|642882107
Ftu1243: 3523|651144079 FSC454|2504852484 FSC159|2504848815 GA99-3549|647553147 RC503|2505265928 FSC148|2504844069 FSC054|2504840023 FSC230|2505260182 FSC595|2513054492 FSC208|2505273987 URFT1|647003448 FSC539|2504853247 FSC200|2504746895 MI001730|2505263646 MA00-2987|2505271379 FSC160|2504850267 OR96246|2505262005 FSC033|647552445 FSC198|638059665 FTA|640892094 LVS|637908349 SCHUS4|637614161 OSU18|638147684 GA99-3548|647556202 U112|639752214 FTE|642882106 FTG|643154366 FSC021|2504834128 FSC022|647554650 FSC147|641733891 FSC845|2504876742 FSC846|2504877727 FSC775|2504872458 FSC774|2504868804 FDC178|2504880148 FSC769|2504858490 ATCC25017|641556062 FSC039|2504839535 FSC037|2504836218 FSC145|2504842798 FSC154|2504845477 ATCC25015|2505268945 FSC772|2504864828 FSC771|2504861963 FSC770|2504859725
Ftu1244: 3523|651144080 FSC454|2504852483 FSC054|2504840022 FSC230|2505260181 FSC148|2504844070 FSC147|641733890 FSC021|2504834127 FSC022|647554651 FSC595|2513054493 GA99-3549|647553148 FSC198|638059666 MA00-2987|2505271380 SCHUS4|637614162 FSC033|647552444 GA99-3548|647556203 FSC160|2504850266 FTE|642882105 U112|639752215 FTG|643154365 FTA|640892093 RC503|2505265929 FSC208|2505273986 FSC200|2504746894 LVS|637908348 OSU18|638147683 FSC539|2504853246 FSC159|2504848816 OR96246|2505262006 URFT1|647003447 FSC845|2504876741 MI001730|2505263648 ATCC25015|2505268944 FSC154|2504845476 FSC770|2504859728 ATCC25017|641556061 FSC039|2504839536 FSC771|2504861966 FSC037|2504836219 FSC775|2504872459 FSC774|2504868803 FSC769|2504858489 FSC145|2504843351 FSC846|2504877966 FDC178|2504879937 FSC772|2504864622
Ftu1245: 3523|651144081 FSC454|2504852482 GA99-3549|647553149 FSC160|2504850265 GA99-3548|647556204 FSC595|2513054494 FTG|643154363 FSC159|2504848817 FTE|642882104 U112|639752216 FSC846|2504877967 FSC775|2504872460 FSC774|2504868802 FDC178|2504879938 FSC769|2504858488 FSC198|638059667 MA00-2987|2505271381 SCHUS4|637614163 FSC033|647552443 FSC148|2504844071 FSC147|641733889 FTA|640892092 RC503|2505265930 FSC021|2504834126 FSC208|2505273985 FSC539|2504853245 FSC022|647554652 FSC200|2504746893 LVS|637908347 MI001730|2505263649 OSU18|638147682 OR96246|2505262007 ATCC25015|2505268943 ATCC25017|641556060 FSC772|2504864621 FSC039|2504839537 FSC037|2504836220 FSC154|2504845475 FSC145|2504843352 FSC771|2504861969 FSC770|2504859731 FSC845|2504876740 FSC054|2504840021 FSC230|2505260180 URFT1|647004228
Ftu1246: 3523|651144082 FSC454|2504852481 GA99-3548|647556205 FSC198|638059668 FTA|640892091 SCHUS4|637614164 OSU18|638147680 FSC033|647552442 FSC147|641733888 FSC160|2504850264 FSC159|2504848818 FSC054|2504840020 FSC230|2505260179 GA99-3549|647553150 RC503|2505265931 FSC208|2505273984 URFT1|647004227 FSC539|2504853244 FSC200|2504746892 LVS|637908346 MI001730|2505263650 MA00-2987|2505271382 OR96246|2505262008 FTE|642882103 FSC022|647554653 U112|639752217 FSC148|2504844072 FSC595|2513054495 FSC021|2504834125 FTG|643154362 FSC845|2504876739 FSC846|2504877968 FSC775|2504872461 FSC774|2504868801 FDC178|2504879939 FSC769|2504858487 FSC154|2504845474 ATCC25015|2505268942 FSC145|2504843353 FSC772|2504864620 ATCC25017|641556058 FSC039|2504839539 FSC037|2504836222 FSC771|2504861970 FSC770|2504859732
Ftu1247: 3523|651144084 FSC198|638059669 FTA|640892090 GA99-3548|647556206 RC503|2505265932 FSC148|2504844073 FSC021|2504834124 FSC054|2504840019 FTE|642882102 FSC230|2505260178 FSC208|2505273983 URFT1|647004226 FSC539|2504853243 FSC022|647554654 U112|639752218 FSC200|2504746891 LVS|637908345 MI001730|2505263651 MA00-2987|2505271383 SCHUS4|637614165 FSC160|2504850263 FSC159|2504848821 OSU18|638147679 FSC147|641733887 OR96246|2505262009 FSC033|647552441 GA99-3549|647553152 FTG|643154361 FSC454|2504852478 FSC595|2513054496 FSC154|2504845472 FSC771|2504861972 FSC770|2504859734 FSC846|2504877971 ATCC25017|641556056 FSC775|2504872464 FSC774|2504868798 FSC039|2504839541 FSC772|2504864618 FSC769|2504858484 FSC037|2504836224 ATCC25015|2505268940 FSC145|2504843356 FSC845|2504876736 FDC178|2504879942
Ftu1248: 3523|651144086 FSC454|2504852476 GA99-3548|647556208 GA99-3549|647553155 FSC159|2504848824 FSC198|638059672 MA00-2987|2505271386 SCHUS4|637614168 FSC033|647552438 FSC054|2504840016 FSC230|2505260175 FSC595|2513054499 FTA|640892087 RC503|2505265935 FSC021|2504834121 FSC208|2505273980 URFT1|647004223 FSC539|2504853240 FSC022|647554657 FSC200|2504746888 LVS|637908342 MI001730|2505263654 OSU18|638147677 OR96246|2505262012 FTE|642882099 U112|639752221 FTG|643154358 FSC160|2504850260 FSC148|2504845300 FSC147|641733886 FSC145|2504843358 ATCC25017|641556054 FSC039|2504839543 FSC037|2504836226 FSC154|2504845470 ATCC25015|2505268938 FSC771|2504861974 FSC770|2504859736 FSC846|2504877973 FSC775|2504872466 FSC774|2504868796 FDC178|2504879944 FSC772|2504864616 FSC769|2504858482 FSC845|2504876734
Ftu1249: 3523|651144087 FSC454|2504852475 FTG|643154357 FSC160|2504850259 FTE|642882098 U112|639752222 GA99-3549|647553156 GA99-3548|647556209 FSC159|2504848825 FTA|640892086 RC503|2505265936 FSC208|2505273979 URFT1|647004222 FSC539|2504853239 FSC200|2504746887 LVS|637908341 MI001730|2505263655 OSU18|638147676 OR96246|2505262013 FSC198|638059673 MA00-2987|2505271387 SCHUS4|637614169 FSC033|647552437 FSC595|2513054500 FSC021|2504834120 FSC022|647554658 FSC148|2504845299 FSC147|641733885 FSC054|2504840015 FSC230|2505260174 FSC845|2504876733 FSC145|2504843359 ATCC25017|641556053 FSC039|2504839544 FSC037|2504836227 FSC772|2504864615 FSC154|2504845469 FSC846|2504877974 FSC775|2504872467 FSC774|2504868795 FDC178|2504879945 FSC769|2504858481 ATCC25015|2505268937 FSC771|2504861975 FSC770|2504859737
Ftu1250: 3523|651144090 FSC454|2504852472 FSC160|2504850256 FSC198|638059678 GA99-3548|647556212 FSC054|2504841094 FTE|642882094 FSC230|2505259636 U112|639752226 MA00-2987|2505271395 SCHUS4|637614174 FSC159|2504848828 FSC033|647552435 FTG|643154354 FSC148|2504844665 FSC147|641733883 FSC595|2513054503 FSC021|2504835032 FSC022|647554681 FTA|640892119 RC503|2505265711 FSC208|2505273804 URFT1|647003341 FSC539|2504854132 FSC200|2504746919 LVS|637908367 MI001730|2505263235 OSU18|638147699 OR96246|2505261447 GA99-3549|647553159 FSC154|2504845466 ATCC25017|641556050 FSC039|2504839547 FSC037|2504836230 FSC145|2504843362 ATCC25015|2505268934 FSC846|2504877977 FSC775|2504872470 FSC774|2504868792 FDC178|2504879948 FSC769|2504858478 FSC772|2504864612 FSC771|2504861978 FSC770|2504859740 FSC845|2504876731
Ftu1251: 3523|651144092 FSC454|2504852470 FSC198|638059680 FTA|640892121 GA99-3548|647556214 RC503|2505265713 FSC148|2504844663 FSC021|2504835030 FSC054|2504841096 FTE|642882092 FSC230|2505259634 FSC595|2513054505 FSC208|2505273802 GA99-3549|647553161 URFT1|647003343 FSC539|2504854134 FSC022|647554679 U112|639752228 FTG|643154352 FSC200|2504746921 LVS|637908369 MI001730|2505263233 MA00-2987|2505271397 SCHUS4|637614176 FSC160|2504850254 FSC159|2504848830 OSU18|638147701 FSC147|641733881 OR96246|2505261449 FSC033|647552433 FSC845|2504876729 FSC771|2504861980 FSC770|2504859742 FSC154|2504845464 ATCC25017|641556048 FSC039|2504839549 FSC037|2504836232 FSC145|2504843364 FSC772|2504864610 ATCC25015|2505268932 FSC846|2504877979 FSC774|2504868790 FDC178|2504879950 FSC769|2504857766 FSC775|2504871619
Ftu1252: 3523|651144094 FSC454|2504852468 ATCC25017|641556046 FSC039|2504839552 FSC037|2504836235 ATCC25015|2505268930 GA99-3549|647553163 FSC772|2504865451 FSC154|2504845458 FSC145|2504843367 FTE|642882090 FSC160|2504849581 FSC159|2504848832 GA99-3548|647556216 U112|639752230 FSC595|2513054507 FSC846|2504878837 FSC775|2504872620 FSC774|2504870593 FDC178|2504880787 FSC769|2504856977 MA00-2987|2505271400 FSC054|2504841098 FSC230|2505259632 FTG|643154350 FSC021|2504835028 FTA|640892124 FSC208|2505273799 FSC539|2504854137 FSC200|2504746924 MI001730|2505263230 OR96246|2505261452 FSC198|638059681 SCHUS4|637614177 FSC022|647554677 FSC148|2504844659 URFT1|647003344 OSU18|638147702 FSC033|647552432 LVS|637908370 FSC147|641733880 FSC771|2504861982 FSC770|2504859744 FSC845|2504876728 RC503|2505265716
Ftu1253: 3523|651144095 FSC454|2504852467 U112|639752231 GA99-3549|647553164 FTE|642882089 FSC595|2513054508 FSC198|638059682 FTA|640892125 URFT1|647003345 FSC022|647554676 LVS|637908371 SCHUS4|637614178 FSC033|647552431 GA99-3548|647556217 FSC159|2504848833 FSC148|2504844658 FSC147|641733879 OSU18|638147703 FSC845|2504876727 FTG|643154349 FSC160|2504849582 FSC154|2504845457 RC503|2505265718 FSC021|2504835027 FSC054|2504841099 FSC230|2505259631 FSC208|2505273798 FSC539|2504854138 FSC200|2504746925 MI001730|2505263229 MA00-2987|2505271401 OR96246|2505261453 ATCC25017|641556045 FSC039|2504839553 FSC037|2504836236 FSC846|2504878836 FSC775|2504872619 FSC774|2504870592 FDC178|2504880788 FSC772|2504865450 FSC769|2504856978 ATCC25015|2505268929 FSC145|2504843368 FSC771|2504861983 FSC770|2504859745
Ftu1254: 3523|651144096 FSC454|2504852466 FSC595|2513054509 FSC160|2504849583 GA99-3549|647553165 FTE|642882088 U112|639752232 GA99-3548|647556218 FTG|643154348 FSC159|2504848834 FSC198|638059683 FSC148|2504844657 FSC021|2504835026 FSC054|2504841100 FSC230|2505259630 FSC022|647554675 MA00-2987|2505271402 SCHUS4|637614179 FSC147|641733878 FSC033|647552430 FTA|640892126 RC503|2505265719 FSC208|2505273797 URFT1|647003346 FSC539|2504854139 FSC200|2504746926 LVS|637908372 MI001730|2505263228 OSU18|638147704 OR96246|2505261454 FSC845|2504876324 ATCC25017|641556044 FSC039|2504839554 FSC037|2504836237 ATCC25015|2505268928 FSC154|2504845456 FSC145|2504843369 FSC772|2504865449 FSC846|2504878835 FSC775|2504872618 FSC774|2504870591 FDC178|2504880789 FSC769|2504856979 FSC771|2504861984 FSC770|2504859746
Ftu1255: 3523|651144098 FSC454|2504852464 FSC148|2504844655 FSC021|2504835024 FSC054|2504841103 FSC230|2505259627 FSC022|647554673 FSC147|641733876 FTA|640892130 RC503|2505265722 FSC208|2505273794 URFT1|647003348 FSC539|2504854143 FSC200|2504746929 LVS|637908373 MI001730|2505263225 OSU18|638147705 OR96246|2505261458 GA99-3548|647556220 FTG|643154346 FSC159|2504848836 FTE|642882086 U112|639752234 FSC160|2504849585 FSC595|2513054511 GA99-3549|647553167 FSC198|638059684 MA00-2987|2505271405 SCHUS4|637614180 FSC033|647552429 FSC154|2504845454 FSC845|2504876322 ATCC25015|2505268926 ATCC25017|641556042 FSC039|2504839556 FSC037|2504836239 FSC846|2504878833 FSC775|2504872616 FSC774|2504870589 FDC178|2504880791 FSC769|2504856981 FSC772|2504865447 FSC771|2504861986 FSC770|2504859748 FSC145|2504843371
Ftu1256: 3523|651144099 FSC454|2504852463 GA99-3548|647556221 GA99-3549|647553168 FSC160|2504849586 FSC159|2504848837 FTE|642882085 U112|639752235 FTG|643154345 FSC198|638059685 FTA|640892131 RC503|2505265723 FSC148|2504844654 FSC021|2504835023 FSC054|2504841104 FSC230|2505259626 FSC208|2505273793 URFT1|647003349 FSC539|2504854144 FSC022|647554672 FSC200|2504746930 LVS|637908374 MI001730|2505263224 MA00-2987|2505271406 SCHUS4|637614181 OSU18|638147706 FSC147|641733875 OR96246|2505261459 FSC033|647552428 FSC595|2513054512 FSC845|2504876321 FSC846|2504878832 ATCC25017|641556041 FSC775|2504872615 FSC774|2504870588 FSC039|2504839557 FSC154|2504845453 FDC178|2504880792 FSC769|2504856982 FSC037|2504836240 FSC772|2504865446 ATCC25015|2505268925 FSC771|2504861987 FSC770|2504859749 FSC145|2504843372
Ftu1257: 3523|651144100 GA99-3548|647556222 FSC159|2504848838 FSC160|2504849587 FTE|642882084 FSC595|2513054513 U112|639752236 FTG|643154344 FSC454|2504852462 FSC198|638059686 FSC148|2504844653 FSC021|2504835022 FSC054|2504841105 FSC230|2505259625 FSC022|647554671 MA00-2987|2505271407 SCHUS4|637614182 FSC147|641733874 FSC033|647552427 FTA|640892132 RC503|2505265724 FSC208|2505273792 URFT1|647003350 FSC539|2504854145 FSC200|2504746931 LVS|637908375 MI001730|2505263223 OSU18|638147707 OR96246|2505261460 GA99-3549|647553169 ATCC25017|641556040 FSC039|2504839558 FSC154|2504845452 FSC037|2504836241 ATCC25015|2505268924 FSC145|2504843373 FSC771|2504861988 FSC770|2504859750 FSC772|2504865445 FSC774|2504870587 FDC178|2504880793 FSC846|2504878831 FSC775|2504872614 FSC769|2504856983 FSC845|2504876320
Ftu1258: 3523|651144102 FSC454|2504852460 FSC595|2513054515 FTG|643154342 FTE|642882082 U112|639752238 FSC198|638059688 FSC054|2504841107 FSC230|2505259623 MA00-2987|2505271409 SCHUS4|637614183 FSC033|647552425 FTA|640892134 RC503|2505265726 FSC208|2505273790 URFT1|647003156 FSC539|2504854147 FSC200|2504746933 LVS|637908377 MI001730|2505263221 OSU18|638147709 OR96246|2505261462 FSC160|2504849589 GA99-3548|647556224 FSC159|2504848840 GA99-3549|647553171 FSC021|2504835020 FSC022|647554669 FSC845|2504876318 FSC148|2504844651 FSC147|641733872 ATCC25017|641556038 FSC039|2504839560 FSC037|2504836243 FSC772|2504865248 FSC154|2504845450 ATCC25015|2505268922 FSC846|2504878656 FSC775|2504872444 FSC774|2504870467 FSC769|2504858970 FSC145|2504843375 FDC178|2504880597 FSC771|2504861990 FSC770|2504859752
Ftu1259: 3523|651144106 FSC454|2504852456 FTE|642882079 U112|639752241 FTG|643154339 FSC595|2513054519 GA99-3548|647556228 FSC159|2504848844 RC503|2505264563 FSC021|2504833979 FSC054|2504839874 FSC230|2505259949 FSC208|2505272942 URFT1|647003577 FSC539|2504853093 FSC200|2504745041 LVS|637906777 MI001730|2505264108 OSU18|638146277 OR96246|2505262199 FSC160|2504849593 FSC198|638059745 MA00-2987|2505271481 SCHUS4|637614240 FSC033|647552377 FSC148|2504843716 FSC147|641733832 FSC022|647554833 GA99-3549|647553174 FTA|640890244 FSC845|2504876315 ATCC25017|641556036 FSC039|2504839562 FSC037|2504836245 ATCC25015|2505268919 FSC145|2504843378 FSC154|2504845447 FSC846|2504878653 FSC775|2504872447 FSC774|2504870470 FDC178|2504880594 FSC769|2504858967 FSC772|2504865245 FSC771|2504861993 FSC770|2504859755
Ftu1260: 3523|651144107 FSC454|2504852455 FSC198|638059746 SCHUS4|637614241 FSC033|647552376 FSC148|2504843717 FSC054|2504839873 MA00-2987|2505271482 FSC147|641733831 FSC230|2505259948 FSC160|2504849594 GA99-3548|647556229 GA99-3549|647553175 FSC159|2504848845 FTE|642882078 U112|639752242 FSC595|2513054520 RC503|2505264562 FSC208|2505272943 URFT1|647003576 FSC539|2504853092 FSC200|2504745042 LVS|637906778 MI001730|2505264109 OSU18|638146278 OR96246|2505262200 FSC022|647554832 FSC021|2504833978 FTG|643154338 FTA|640890245 FSC845|2504876314 ATCC25017|641556035 FSC039|2504839563 FSC037|2504836246 FSC154|2504845446 FSC145|2504843379 ATCC25015|2505268918 FSC772|2504865244 FSC846|2504878652 FSC775|2504872448 FSC774|2504870471 FDC178|2504880593 FSC769|2504858966 FSC771|2504861994 FSC770|2504859756
Ftu1261: 3523|651144116 FSC454|2504852411 FSC054|2504839865 FSC230|2505259940 FTE|642882070 FSC595|2513054528 U112|639752250 FTG|643154329 GA99-3548|647556237 FSC160|2504849602 FSC159|2504848853 FSC021|2504833970 FSC022|647554825 GA99-3549|647553184 FSC198|638059754 FSC148|2504843725 MA00-2987|2505271490 SCHUS4|637614249 FSC147|641733823 FSC033|647552368 FTA|640890254 RC503|2505264554 FSC208|2505274005 URFT1|647003569 FSC539|2504853084 FSC200|2504745050 LVS|637906786 MI001730|2505264117 OSU18|638146286 OR96246|2505262208 FSC154|2504845444 ATCC25017|641556033 FSC039|2504839565 FSC037|2504836248 FSC145|2504843381 ATCC25015|2505268916 FSC846|2504878571 FSC775|2504872031 FSC774|2504870345 FDC178|2504880539 FSC769|2504859029 FSC772|2504865213 FSC845|2504876018 FSC771|2504861998 FSC770|2504859760
Ftu1262: 3523|651144117 FSC454|2504852412 GA99-3548|647556238 FTE|642882069 FSC595|2513054529 GA99-3549|647553185 U112|639752251 FTG|643154328 FSC159|2504848854 FSC160|2504849603 FSC021|2504833969 FSC022|647554824 FTA|640890255 RC503|2505264553 FSC208|2505274004 URFT1|647003568 FSC539|2504853083 FSC200|2504745051 LVS|637906787 MI001730|2505264118 OSU18|638146287 OR96246|2505262209 FSC054|2504839864 FSC230|2505259939 FSC148|2504843726 FSC147|641733822 FSC198|638059755 MA00-2987|2505271491 SCHUS4|637614250 FSC033|647552367 FSC845|2504876017 ATCC25017|641556032 FSC039|2504839566 FSC037|2504836249 FSC154|2504845443 FSC145|2504843382 ATCC25015|2505268915 FSC846|2504878570 FSC775|2504872030 FDC178|2504880538 FSC769|2504859028 FSC772|2504865212 FSC771|2504861999 FSC770|2504859761 FSC774|2504870344
Ftu1263: 3523|651144118 FSC454|2504852413 FTE|642882068 FSC595|2513054530 GA99-3549|647553186 U112|639752252 FTG|643154327 FSC159|2504848855 FTA|640890256 RC503|2505264552 FSC021|2504833968 FSC054|2504839863 FSC230|2505259938 FSC208|2505274003 URFT1|647003567 FSC539|2504853082 FSC022|647554823 FSC200|2504745052 LVS|637906788 MI001730|2505264119 OSU18|638146288 OR96246|2505262210 GA99-3548|647556239 FSC198|638059756 MA00-2987|2505271492 SCHUS4|637614251 FSC033|647552366 FSC160|2504849604 FSC148|2504843727 FSC147|641733821 FSC845|2504876016 FSC145|2504843383 FSC154|2504845442 ATCC25015|2505268914 ATCC25017|641556031 FSC039|2504839567 FSC772|2504865211 FSC846|2504878569 FSC775|2504872029 FSC774|2504870343 FDC178|2504880537 FSC769|2504859027 FSC771|2504862000 FSC770|2504859762 FSC037|2504837178
Ftu1264: 3523|651144119 FTE|642882067 GA99-3549|647553187 U112|639752253 FTG|643154326 FSC595|2513054531 GA99-3548|647556242 FSC454|2504852414 FSC159|2504848859 FSC160|2504849607 FTA|640890257 URFT1|647003566 FSC022|647554822 LVS|637906789 OSU18|638146289 FSC054|2504839862 FSC230|2505259937 FSC147|641733820 FSC198|638059757 SCHUS4|637614252 FSC033|647552365 RC503|2505264551 FSC021|2504833967 FSC208|2505274002 FSC539|2504853081 FSC200|2504745053 MI001730|2505264120 OR96246|2505262211 FSC148|2504843728 MA00-2987|2505271493 FSC845|2504876015 FSC154|2504845441 ATCC25017|641556030 ATCC25015|2505268913 FSC039|2504839568 FSC037|2504837179 FSC145|2504843384 FSC772|2504865210 FSC846|2504878568 FSC775|2504872028 FSC774|2504870342 FDC178|2504880536 FSC769|2504859026 FSC771|2504862001 FSC770|2504859763
Ftu1265: 3523|651144120 FSC454|2504852415 GA99-3549|647553188 FTE|642882066 U112|639752254 FSC198|638059758 FSC054|2504839861 FSC230|2505259936 MA00-2987|2505271494 SCHUS4|637614253 FSC033|647552364 GA99-3548|647556243 FSC159|2504848860 FTG|643154325 FSC148|2504843729 FSC147|641733819 FSC160|2504849608 RC503|2505264550 FSC021|2504833966 FSC208|2505274001 FSC539|2504853080 FSC022|647554821 FSC200|2504745054 LVS|637906790 MI001730|2505264121 OSU18|638146290 OR96246|2505262212 FSC595|2513054532 FTA|640890258 URFT1|647003565 FSC845|2504876014 ATCC25017|641556029 FSC039|2504839569 FSC037|2504837180 FSC145|2504843385 FSC772|2504865209 FSC154|2504845440 ATCC25015|2505268912 FSC846|2504878567 FSC775|2504872027 FSC774|2504870341 FSC769|2504859025 FSC771|2504862002 FSC770|2504859764 FDC178|2504880535
Ftu1266: 3523|651144121 FSC454|2504852416 FTG|643154324 FSC595|2513054533 FTE|642882065 U112|639752255 FSC021|2504833965 GA99-3549|647553189 FSC022|647554820 FSC198|638059759 MA00-2987|2505271495 SCHUS4|637614254 FSC033|647552363 FSC054|2504839860 FSC160|2504849609 FSC148|2504843730 FSC147|641733818 GA99-3548|647556244 FSC159|2504848861 FTA|640890259 RC503|2505264549 FSC208|2505274000 URFT1|647003564 FSC539|2504853079 FSC200|2504745055 LVS|637906791 MI001730|2505264122 OSU18|638146291 OR96246|2505262213 FSC230|2505259935 FSC845|2504876013 FSC154|2504845439 FSC846|2504878566 FSC775|2504872026 FSC774|2504870340 FDC178|2504880534 FSC769|2504859024 ATCC25015|2505268911 ATCC25017|641556028 FSC039|2504839570 FSC037|2504837181 FSC145|2504843386 FSC771|2504862003 FSC770|2504859765 FSC772|2504865208
Ftu1267: 3523|651144122 FSC454|2504852417 FSC160|2504849610 FTA|640890260 RC503|2505264548 FSC021|2504833964 FSC054|2504839859 FSC230|2505259934 FSC208|2505273999 URFT1|647003563 FSC539|2504853078 FSC200|2504745056 LVS|637906792 MI001730|2505264123 MA00-2987|2505271496 OR96246|2505262214 FSC198|638059760 SCHUS4|637614255 OSU18|638146292 FSC033|647552362 FSC148|2504843731 FSC147|641733817 FSC595|2513054534 GA99-3549|647553190 U112|639752256 FSC159|2504848862 FTE|642882064 GA99-3548|647556245 FSC022|647554819 FTG|643154323 FSC845|2504876012 ATCC25015|2505268910 FSC154|2504845438 FSC772|2504865207 FSC846|2504878565 FSC775|2504872025 FSC774|2504870339 FDC178|2504880533 FSC769|2504859023 ATCC25017|641556027 FSC145|2504843387 FSC039|2504839571 FSC037|2504837182 FSC771|2504862004 FSC770|2504859766
Ftu1268: 3523|651144123 FSC454|2504852418 FTE|642882063 GA99-3549|647553191 U112|639752257 FSC595|2513054535 FSC160|2504849611 GA99-3548|647556246 FSC159|2504848863 FTG|643154322 MA00-2987|2505271497 FSC033|647552361 RC503|2505264547 FSC021|2504833963 FSC208|2505273998 URFT1|647003562 FSC022|647554818 FSC200|2504745057 LVS|637906793 MI001730|2505264124 OSU18|638146293 FSC054|2504839858 FSC230|2505259933 FSC148|2504843732 FSC147|641733816 FSC539|2504853077 OR96246|2505262215 FSC198|640742731 SCHUS4|640740439 FSC845|2504876011 FTA|640890261 ATCC25017|641556026 FSC039|2504839572 FSC037|2504837183 ATCC25015|2505268909 FSC154|2504845437 FSC846|2504878564 FSC775|2504872024 FSC774|2504870338 FDC178|2504880532 FSC772|2504865206 FSC769|2504859022 FSC145|2504843388 FSC771|2504862005 FSC770|2504859767
Ftu1269: 3523|651144125 FSC454|2504852387 FTE|642882061 U112|639752259 FSC022|647554816 GA99-3549|647553193 GA99-3548|647556248 FSC021|2504833961 FTA|640890263 URFT1|647003561 LVS|637906795 OSU18|638146295 FSC595|2513054227 FSC147|641733814 FSC160|2504849613 FTG|643154320 RC503|2505265998 FSC208|2505273686 FSC539|2504853075 FSC200|2504745059 MI001730|2505264126 OR96246|2505262217 FSC159|2504848865 FSC148|2504843734 FSC198|638059761 SCHUS4|637614256 FSC033|647552359 FSC054|2504839856 FSC230|2505259931 MA00-2987|2505271499 FSC845|2504876009 FSC846|2504877688 FSC775|2504872022 FSC774|2504869318 FDC178|2504879602 FSC769|2504857622 FSC145|2504843391 FSC154|2504845435 FSC772|2504864248 ATCC25015|2505268907 ATCC25017|641556024 FSC039|2504839574 FSC037|2504836865 FSC771|2504862007 FSC770|2504859101
Ftu1270: 3523|651144128 FSC454|2504852384 FSC154|2504845431 ATCC25015|2505268903 ATCC25017|641556020 FSC039|2504839578 FSC037|2504836869 FSC145|2504843395 FSC846|2504877505 FSC775|2504871115 FSC774|2504869132 FDC178|2504879399 FSC772|2504864067 FSC769|2504857372 FSC198|638059764 SCHUS4|637614259 FSC147|641733811 FSC033|647552356 FSC148|2504843737 FSC054|2504839853 FSC230|2505259928 MA00-2987|2505271502 FTG|643154317 FSC160|2504849616 FTE|642882058 GA99-3549|647553196 U112|639752262 FSC595|2513054230 FSC771|2504862011 FSC770|2504859105 FTA|640890266 RC503|2505266001 FSC021|2504833958 FSC208|2505273683 URFT1|647003558 FSC539|2504853072 FSC022|647554813 FSC200|2504745062 LVS|637906798 MI001730|2505264129 OR96246|2505262220 OSU18|638146298 GA99-3548|647556251 FSC159|2504848868 FSC845|2504876007
Ftu1271: 3523|651144130 FTE|642882056 U112|639752263 ATCC25017|641556019 FSC039|2504839579 FSC037|2504836870 FSC198|638059765 GA99-3548|647556252 MA00-2987|2505271503 SCHUS4|637614260 FSC033|647552355 FSC160|2504849617 FSC054|2504839852 FSC230|2505259927 FSC145|2504843396 FSC154|2504845430 FTA|640890267 RC503|2505266002 FSC208|2505273682 URFT1|647003557 FSC539|2504853071 FSC200|2504745063 LVS|637906799 MI001730|2505264130 OSU18|638146299 OR96246|2505262221 FSC595|2513054231 FTG|643154316 FSC159|2504848869 FSC148|2504843738 FSC147|641733810 FSC021|2504833957 FSC022|647554812 FSC846|2504877506 FSC775|2504871116 FSC774|2504869133 GA99-3549|647553197 FDC178|2504879400 FSC769|2504857373 FSC772|2504864066 ATCC25015|2505268902 FSC454|2504852382 FSC771|2504862012 FSC770|2504859106 FSC845|2504876006
Ftu1272: 3523|651144142 FSC454|2504852369 GA99-3548|647556264 FTG|643154302 FTE|642882041 U112|639752275 FSC595|2513054818 GA99-3549|647553209 FSC160|2504850405 FSC159|2504848061 FSC148|2504844757 FSC054|2504840465 FSC230|2505259503 MA00-2987|2505271517 FSC147|641733800 FSC033|647552342 FSC021|2504834382 FSC022|647554802 RC503|2505265759 FSC208|2505274057 URFT1|647003314 FSC539|2504853510 FSC200|2504745078 LVS|637906813 MI001730|2505262773 OSU18|638146310 OR96246|2505260715 FTA|640890281 FSC198|638059779 SCHUS4|637614274 FSC772|2504865426 ATCC25017|641556000 FSC039|2504839356 FSC037|2504837476 ATCC25015|2505268886 FSC145|2504842803 FSC154|2504846970 FSC846|2504878496 FSC775|2504872563 FSC774|2504868933 FDC178|2504880648 FSC769|2504857491 FSC771|2504862040 FSC770|2504859134 FSC845|2504875997
Ftu1273: 3523|651144143 FSC454|2504852368 GA99-3548|647556265 FSC054|2504840464 FSC230|2505259502 FSC595|2513054819 GA99-3549|647553210 FTG|643154301 FSC160|2504850406 FSC159|2504848062 FTE|642882040 U112|639752276 FSC148|2504844758 FSC147|641733799 RC503|2505265760 FSC021|2504834383 FSC208|2505274058 URFT1|647003313 FSC539|2504853509 FSC022|647554801 FSC200|2504745079 LVS|637906814 MI001730|2505262774 OSU18|638146311 OR96246|2505260716 FSC039|2504839357 FSC037|2504837477 FSC145|2504842804 FSC154|2504846969 FSC846|2504878495 FSC775|2504872564 FSC774|2504868932 FDC178|2504880647 FSC772|2504865425 FSC769|2504857490 ATCC25015|2505268885 FSC845|2504875996 ATCC25017|641555999 FSC198|638059780 MA00-2987|2505271518 SCHUS4|637614275 FSC033|647552341 FTA|640890282 FSC771|2504862041 FSC770|2504859135
Ftu1274: 3523|651144145 FSC454|2504852366 FSC198|638059782 GA99-3548|647556267 FSC148|2504844760 FSC054|2504840462 FTE|642882038 FSC230|2505259500 FSC595|2513054821 U112|639752278 FTG|643154299 MA00-2987|2505271520 SCHUS4|637614277 FSC160|2504850239 FSC159|2504848064 FSC147|641733797 FSC033|647552339 GA99-3549|647553212 FTA|640890284 RC503|2505265762 FSC021|2504834385 FSC208|2505274060 URFT1|647003311 FSC539|2504853507 FSC022|647554799 FSC200|2504745081 LVS|637906816 MI001730|2505262776 OSU18|638146313 OR96246|2505260718 FSC846|2504878493 FSC775|2504872566 FSC774|2504868930 FDC178|2504880645 FSC769|2504857488 FSC154|2504846967 FSC145|2504842806 FSC772|2504865423 ATCC25017|641555997 FSC039|2504839359 FSC037|2504837479 FSC771|2504862043 FSC770|2504859137 ATCC25015|2505268883 FSC845|2504875994
Ftu1275: 3523|651144146 FSC454|2504852365 FTA|640890285 GA99-3548|647556268 RC503|2505265763 FSC148|2504844761 FSC021|2504834386 FSC054|2504840461 FTE|642882037 FSC230|2505259499 FSC595|2513054822 FSC208|2505274061 GA99-3549|647553213 URFT1|647003310 FSC539|2504853506 FSC022|647554798 U112|639752279 FSC200|2504745082 LVS|637906817 MI001730|2505262777 FSC160|2504850240 OSU18|638146314 FSC147|641733796 OR96246|2505260719 FSC159|2504848065 FSC198|638059783 SCHUS4|637614278 FSC033|647552338 FTG|643154298 FSC845|2504875993 ATCC25017|641555996 FSC039|2504839360 FSC037|2504837480 ATCC25015|2505268882 FSC145|2504842807 FSC846|2504878492 FSC775|2504872567 FSC774|2504868929 FDC178|2504880644 FSC769|2504857487 FSC154|2504846966 FSC772|2504865422 FSC771|2504862044 FSC770|2504859138 MA00-2987|2505271522
Ftu1276: 3523|651144147 FSC454|2504852364 GA99-3548|647556269 FSC198|638059784 FSC022|647554797 SCHUS4|637614279 OSU18|638146315 FSC033|647552337 FSC595|2513054823 FSC160|2504850241 GA99-3549|647553214 RC503|2505265764 FSC148|2504844762 FSC021|2504834387 FSC054|2504840460 FSC230|2505259498 FSC208|2505274062 FSC539|2504853505 FSC200|2504745083 LVS|637906818 MI001730|2505262778 MA00-2987|2505271523 FSC147|641733795 OR96246|2505260720 FTE|642882036 U112|639752280 FTG|643154297 FSC159|2504848066 FTA|640890286 URFT1|647003309 FSC845|2504875473 FSC771|2504862045 FSC770|2504859139 FSC154|2504846965 FSC145|2504842808 ATCC25015|2505268881 ATCC25017|641555995 FSC039|2504839361 FSC037|2504837481 FSC846|2504878491 FSC775|2504872568 FSC774|2504868928 FDC178|2504880643 FSC769|2504857486 FSC772|2504865421
Ftu1277: 3523|651144148 FSC454|2504852363 FSC595|2513054824 GA99-3549|647553215 FTG|643154296 FSC159|2504848067 FSC160|2504850242 FSC198|638059785 GA99-3548|647556270 FSC021|2504834388 FSC054|2504840459 FTE|642882035 FSC230|2505259497 U112|639752281 MA00-2987|2505271524 SCHUS4|637614280 FSC033|647552336 FTA|640890287 RC503|2505265765 FSC208|2505274063 URFT1|647003308 FSC539|2504853504 FSC200|2504745084 LVS|637906819 MI001730|2505262779 OSU18|638146316 OR96246|2505260721 FSC148|2504844763 FSC147|641733794 FSC022|647554796 FSC845|2504875474 ATCC25015|2505268880 ATCC25017|641555994 FSC039|2504839362 FSC037|2504837482 FSC772|2504865420 FSC154|2504846964 FSC145|2504842809 FSC846|2504878490 FSC775|2504872569 FSC774|2504868927 FDC178|2504880642 FSC769|2504857485 FSC771|2504862046 FSC770|2504859140
Ftu1278: 3523|651144149 FSC454|2504852362 FSC160|2504850243 GA99-3549|647553216 GA99-3548|647556271 FSC595|2513054825 FTG|643154295 FSC159|2504848068 FSC198|638059786 FSC148|2504844764 FSC021|2504834389 FSC054|2504840458 FTE|642882034 FSC230|2505259496 FSC022|647554795 U112|639752282 MA00-2987|2505271525 SCHUS4|637614281 FSC147|641733793 FSC033|647552335 FTA|640890288 RC503|2505265766 FSC208|2505274064 URFT1|647003307 FSC539|2504853503 FSC200|2504745085 LVS|637906820 MI001730|2505262780 OSU18|638146317 OR96246|2505260722 FSC845|2504875475 FSC145|2504842810 ATCC25017|641555993 FSC039|2504839363 FSC037|2504837483 ATCC25015|2505268879 FSC771|2504862047 FSC770|2504859141 FSC775|2504872570 FSC774|2504868926 FDC178|2504880641 FSC846|2504878489 FSC769|2504857484 FSC772|2504865419 FSC154|2504846963
Ftu1279: 3523|651144150 FSC454|2504852361 FTE|642882033 GA99-3549|647553217 U112|639752283 FSC160|2504850244 FSC845|2504875476 FSC154|2504846962 FSC772|2504865418 ATCC25015|2505268878 FSC145|2504842811 FSC846|2504878488 FSC775|2504872571 FSC774|2504868925 FDC178|2504880640 FSC769|2504857483 ATCC25017|641555992 FSC039|2504839364 FSC037|2504837484 FSC771|2504862048 FSC770|2504859142 FSC198|638059787 FTA|640890289 GA99-3548|647556272 RC503|2505265767 FSC148|2504844765 FSC021|2504834390 FSC595|2513054826 FSC208|2505274065 URFT1|647003306 FSC539|2504853502 FSC022|647554794 FTG|643154294 FSC200|2504745086 LVS|637906821 MI001730|2505262781 MA00-2987|2505271526 SCHUS4|637614282 FSC159|2504848069 OSU18|638146318 FSC147|641733792 OR96246|2505260723 FSC033|647552334 FSC054|2504840457 FSC230|2505259495
Ftu1280: 3523|651144151 FSC454|2504852360 GA99-3548|647556273 FTE|642882032 FSC595|2513054827 GA99-3549|647553218 FSC771|2504862049 U112|639752284 FTG|643154293 FSC770|2504859143 FSC845|2504875477 FSC160|2504850245 FSC159|2504848070 FSC846|2504878487 ATCC25017|641555991 FSC775|2504872572 FSC774|2504868924 FSC039|2504839365 FSC154|2504846961 FDC178|2504880639 FSC772|2504865417 FSC769|2504857482 FSC037|2504837485 ATCC25015|2505268877 FSC145|2504842812 FSC198|638059788 FTA|640890290 RC503|2505265768 FSC148|2504844766 FSC021|2504834391 FSC054|2504840456 FSC230|2505259494 FSC208|2505274066 URFT1|647003305 FSC539|2504853501 FSC200|2504745087 LVS|637906822 MI001730|2505262782 MA00-2987|2505271527 SCHUS4|637614283 OSU18|638146319 FSC147|641733791 OR96246|2505260724 FSC033|647552333 FSC022|647554793
Ftu1281: 3523|651144173 FSC454|2504852338 FSC198|638059810 FTA|640890311 GA99-3548|647556286 RC503|2505265790 FSC148|2504844804 FSC054|2504840434 FTE|642881648 FSC230|2505259513 FSC595|2513054849 FSC208|2505274088 GA99-3549|647553232 URFT1|647003285 FSC539|2504853479 U112|639752306 FTG|643154075 FSC200|2504745109 LVS|637906844 MI001730|2505262804 MA00-2987|2505271531 SCHUS4|637614305 FSC160|2504849332 FSC159|2504848092 OSU18|638146341 FSC147|641733769 OR96246|2505260746 FSC033|647552316 FSC771|2504862071 FSC770|2504859165 ATCC25017|641555969 FSC039|2504839387 FSC154|2504846939 FSC037|2504837507 ATCC25015|2505268855 FSC145|2504842834 FSC846|2504878465 FSC021|2504834413 FSC775|2504872594 FSC774|2504868902 FSC022|647554906 FDC178|2504880617 FSC772|2504865395 FSC769|2504858920 FSC845|2504875499
Ftu1282: 3523|651144174 FSC454|2504852337 GA99-3548|647556287 FTE|642881649 FSC595|2513054850 GA99-3549|647553233 U112|639752307 FTG|643154076 FSC160|2504849333 FSC159|2504848093 FSC021|2504834414 FSC022|647554907 FTA|640890312 RC503|2505265791 FSC208|2505274089 URFT1|647003284 FSC539|2504853478 FSC200|2504745110 LVS|637906845 MI001730|2505262805 OSU18|638146342 OR96246|2505260747 FSC148|2504844805 FSC147|641733768 FSC198|638059811 FSC054|2504840433 FSC230|2505259514 MA00-2987|2505271532 SCHUS4|637614306 FSC033|647552315 FSC845|2504875500 FSC846|2504878464 FSC775|2504872595 FSC774|2504868901 FDC178|2504880616 FSC772|2504865394 FSC769|2504858921 FSC154|2504846938 ATCC25015|2505268854 FSC145|2504842835 ATCC25017|641555968 FSC039|2504839388 FSC037|2504837508 FSC771|2504862072 FSC770|2504859166
Ftu1283: 3523|651144175 FSC454|2504852336 GA99-3548|647556288 FTE|642881650 FSC595|2513054851 U112|639752308 FTG|643154077 FSC160|2504849334 FSC159|2504848094 GA99-3549|647553234 FSC198|638059812 FTA|640890313 RC503|2505265792 FSC148|2504844806 FSC208|2505274090 URFT1|647003283 FSC539|2504853477 FSC200|2504745111 LVS|637906846 MI001730|2505262806 MA00-2987|2505271533 SCHUS4|637614307 OSU18|638146343 FSC147|641733767 OR96246|2505260748 FSC033|647552314 ATCC25017|641555967 FSC039|2504839389 FSC154|2504846937 FSC037|2504837509 ATCC25015|2505268853 FSC145|2504842836 FSC021|2504834415 FSC054|2504840432 FSC230|2505259515 FSC022|647554908 FSC772|2504865393 FSC771|2504862073 FSC770|2504859167 FSC846|2504878463 FSC775|2504872596 FSC774|2504868900 FDC178|2504880615 FSC769|2504858922 FSC845|2504875501
Ftu1284: 3523|651144178 FSC845|2504875504 FSC198|638059815 GA99-3548|647556291 FSC846|2504878460 FSC054|2504840428 FTE|642881652 FSC230|2505259519 FSC775|2504872599 FSC595|2513054854 FSC774|2504868897 GA99-3549|647553237 FSC771|2504862076 U112|639752311 FDC178|2504880612 FSC772|2504865390 FSC769|2504858925 FTG|643154079 FSC770|2504859170 MA00-2987|2505271537 SCHUS4|637614310 FSC160|2504849337 FSC159|2504848098 FSC033|647552311 FSC021|2504834419 FSC022|647554911 FSC454|2504852332 ATCC25017|641555965 FSC039|2504839392 FSC154|2504846934 FSC037|2504837512 ATCC25015|2505268850 FSC145|2504842839 FTA|640890315 RC503|2505265796 FSC208|2505274094 URFT1|647003280 FSC539|2504853473 FSC200|2504745114 LVS|637906849 MI001730|2505262810 OSU18|638146345 OR96246|2505260752 FSC148|2504844809 FSC147|641733764
Ftu1285: 3523|651144179 FSC454|2504852331 FSC198|638059816 FTA|640890316 GA99-3548|647556292 RC503|2505265797 FSC021|2504834420 FTE|642881653 FSC595|2513054855 FSC208|2505274095 GA99-3549|647553238 URFT1|647003279 FSC539|2504853472 FSC022|647554912 U112|639752312 FTG|643154080 FSC200|2504745115 LVS|637906850 MI001730|2505262811 MA00-2987|2505271538 SCHUS4|637614311 FSC160|2504849338 FSC159|2504848099 OR96246|2505260753 FSC033|647552310 FSC054|2504840427 FSC230|2505259520 OSU18|638146346 FSC148|2504844810 FSC147|641733763 FSC771|2504862077 FSC770|2504859171 ATCC25017|641555964 FSC039|2504839393 FSC154|2504846933 FSC037|2504837513 ATCC25015|2505268849 FSC145|2504842840 FSC846|2504878459 FSC775|2504872600 FSC774|2504868896 FDC178|2504880611 FSC772|2504865389 FSC769|2504858926 FSC845|2504875505
Ftu1286: 3523|651144180 FSC454|2504852330 FTG|643154081 GA99-3548|647556293 FTE|642881654 GA99-3549|647553239 U112|639752313 FSC198|638059817 FTA|640890317 URFT1|647003278 LVS|637906851 SCHUS4|637614312 OSU18|638146347 FSC147|641733762 FSC033|647552309 FSC159|2504848100 FSC595|2513054856 FSC160|2504849339 RC503|2505265798 FSC148|2504844811 FSC054|2504840426 FSC230|2505259521 FSC208|2505274096 FSC539|2504853471 FSC200|2504745116 MI001730|2505262812 MA00-2987|2505271539 OR96246|2505260754 FSC022|647554913 FSC021|2504834421 FSC845|2504875506 FSC846|2504878458 FSC775|2504872601 FSC774|2504868895 FDC178|2504880610 FSC769|2504858927 ATCC25015|2505268848 FSC154|2504846932 FSC145|2504842841 FSC772|2504865388 FSC771|2504862078 FSC770|2504859172 ATCC25017|641555963 FSC039|2504839394 FSC037|2504837514
Ftu1287: 3523|651144181 FSC454|2504852329 FTA|640890318 GA99-3548|647556294 RC503|2505265799 FSC148|2504844812 FSC054|2504840425 FTE|642881655 FSC595|2513054857 FSC208|2505274097 GA99-3549|647553240 URFT1|647003277 FSC539|2504853470 U112|639752314 FTG|643154082 FSC200|2504745117 LVS|637906852 MI001730|2505262813 MA00-2987|2505271540 FSC160|2504849340 FSC159|2504848101 OSU18|638146348 FSC147|641733761 OR96246|2505260755 FSC033|647552308 FSC230|2505259522 FSC198|638059818 SCHUS4|637614313 FSC846|2504878457 FSC775|2504872602 FSC774|2504868894 FDC178|2504880609 FSC769|2504858928 FSC772|2504865387 FSC021|2504834422 FSC022|647554914 FSC771|2504862079 FSC770|2504859173 FSC845|2504875507 ATCC25017|641555962 FSC039|2504839395 FSC037|2504837515 FSC154|2504846931 ATCC25015|2505268847 FSC145|2504842842
Ftu1288: 3523|651144185 FSC454|2504852325 FSC198|638059839 FSC054|2504841044 FTE|642881660 FSC230|2505260081 FSC595|2513054862 GA99-3549|647553247 U112|639752318 FTG|643154087 MA00-2987|2505271567 SCHUS4|637614334 FSC160|2504849347 FSC159|2504847990 FSC033|647551529 FTA|640891450 RC503|2505265588 FSC021|2504835129 FSC208|2505273814 URFT1|647004165 FSC539|2504854230 FSC022|647555917 FSC200|2504746256 LVS|637907799 MI001730|2505263896 OSU18|638147220 OR96246|2505261149 GA99-3548|647556298 FSC148|2504844645 FSC147|641732761 FSC845|2504875509 FSC772|2504863926 FSC154|2504846919 ATCC25015|2505268835 ATCC25017|641555950 FSC039|2504839407 FSC037|2504837527 FSC846|2504878719 FSC775|2504871345 FSC774|2504869168 FDC178|2504879027 FSC769|2504858809 FSC145|2504842854 FSC771|2504862093 FSC770|2504859187
Ftu1289: 3523|651144186 FTA|640891449 GA99-3548|647556299 RC503|2505265589 FSC021|2504835130 FTE|642881661 FSC595|2513054863 FSC208|2505273815 GA99-3549|647553248 URFT1|647004164 FSC539|2504854229 FSC022|647555916 U112|639752319 FTG|643154088 FSC200|2504746255 LVS|637907798 MI001730|2505263897 FSC160|2504849348 FSC159|2504847991 OSU18|638147219 OR96246|2505261150 FSC148|2504844644 FSC147|641732760 FSC454|2504852324 FSC198|638059838 FSC054|2504841043 FSC230|2505260082 MA00-2987|2505271566 SCHUS4|637614333 FSC033|647551530 FSC845|2504875510 FSC846|2504878718 FSC775|2504871344 FSC774|2504869167 FDC178|2504879028 FSC772|2504863927 FSC769|2504858808 FSC154|2504846918 ATCC25015|2505268834 FSC145|2504842855 ATCC25017|641555949 FSC039|2504839408 FSC037|2504837528 FSC771|2504862094 FSC770|2504859188
Ftu1290: 3523|651144188 FSC454|2504852322 FSC595|2513054865 GA99-3549|647553250 FSC160|2504849350 GA99-3548|647556301 FTE|642881663 U112|639752321 FTG|643154090 FSC021|2504835132 FSC054|2504841041 FSC230|2505260084 FSC022|647555915 FSC159|2504847993 FTA|640891447 FSC148|2504844642 FSC147|641732758 FSC208|2505273817 URFT1|647004163 FSC539|2504854227 FSC200|2504746253 LVS|637907796 OR96246|2505261152 FSC198|638059836 SCHUS4|637614331 FSC033|647551532 MI001730|2505263899 OSU18|638147217 RC503|2505265591 FSC845|2504875512 ATCC25015|2505268832 ATCC25017|641555947 FSC039|2504839410 FSC037|2504837530 FSC145|2504842857 FSC772|2504863929 FSC154|2504846916 FSC846|2504878716 FSC775|2504871342 FSC774|2504869165 FDC178|2504879030 FSC769|2504857910 FSC771|2504862096 FSC770|2504859190 MA00-2987|2505271564
Ftu1291: 3523|651144189 FTA|640891446 RC503|2505265592 FSC208|2505273818 URFT1|647004162 FSC539|2504854226 FSC200|2504746252 MI001730|2505263900 OSU18|638147216 OR96246|2505261153 FSC021|2504835133 FSC022|647555914 FSC198|638059835 FSC148|2504844641 FSC054|2504841040 FSC230|2505260085 MA00-2987|2505271563 SCHUS4|637614330 FSC147|641732757 FSC033|647551533 FSC454|2504852321 FTE|642881664 U112|639752322 FTG|643154091 GA99-3548|647556302 FSC595|2513054866 GA99-3549|647553251 FSC160|2504849351 FSC159|2504847994 LVS|637907795 FSC845|2504875513 FSC145|2504842858 FSC846|2504878715 FSC775|2504871341 FSC774|2504869164 FDC178|2504879031 FSC772|2504863930 FSC769|2504857909 FSC154|2504846915 FSC771|2504862097 FSC770|2504859191 ATCC25015|2505268831 ATCC25017|641555946 FSC039|2504839411 FSC037|2504837531
Ftu1292: 3523|651144190 FSC454|2504852320 FSC160|2504849352 GA99-3548|647556303 FSC159|2504847995 FSC054|2504841039 FSC230|2505260086 FTE|642881665 U112|639752323 FTG|643154092 FSC198|638059834 MA00-2987|2505271562 SCHUS4|637614329 FSC033|647551534 FSC595|2513054867 GA99-3549|647553252 FSC148|2504844640 FSC147|641732756 FSC021|2504835134 FSC022|647555913 FTA|640891445 RC503|2505265593 FSC208|2505273819 URFT1|647004161 FSC539|2504854225 FSC200|2504746251 LVS|637907794 MI001730|2505263901 OR96246|2505261154 OSU18|638147215 FSC845|2504875514 ATCC25017|641555945 FSC039|2504839412 FSC037|2504837532 FSC154|2504846914 FSC145|2504842859 ATCC25015|2505268830 FSC771|2504862098 FSC770|2504859192 FSC772|2504863931 FSC846|2504878714 FSC775|2504871340 FSC774|2504869163 FDC178|2504879032 FSC769|2504857908
Ftu1293: 3523|651144191 FSC454|2504852319 FSC595|2513054868 GA99-3549|647553253 FTE|642881666 U112|639752324 FTG|643154093 FSC021|2504835135 FSC022|647555912 FSC198|638059833 MA00-2987|2505271561 SCHUS4|637614328 FSC033|647551535 FSC148|2504844639 FSC147|641732755 FSC159|2504847996 GA99-3548|647556304 FSC054|2504841038 FSC230|2505260087 FSC160|2504849353 FSC539|2504854224 FTA|640891444 RC503|2505265594 FSC208|2505273820 URFT1|647004160 FSC200|2504746250 LVS|637907793 OR96246|2505261155 MI001730|2505263902 OSU18|638147214 FSC845|2504875515 ATCC25017|641555944 FSC039|2504839413 FSC037|2504837533 ATCC25015|2505268829 FSC772|2504863932 FSC145|2504842860 FSC154|2504846913 FSC846|2504878713 FSC775|2504871339 FSC774|2504869162 FDC178|2504879033 FSC769|2504857907 FSC771|2504862099 FSC770|2504859193
Ftu1294: 3523|651144192 FSC454|2504852318 FSC148|2504844638 FSC147|641732754 FTE|642881667 U112|639752325 FSC160|2504849354 GA99-3548|647556305 FSC054|2504841037 FSC230|2505260088 FTA|640891443 RC503|2505265595 FSC208|2505273821 FSC539|2504854223 FTG|643154094 FSC200|2504746249 LVS|637907792 MI001730|2505263903 OSU18|638147213 OR96246|2505261156 FSC021|2504835136 FSC022|647555911 FSC159|2504847997 GA99-3549|647553254 FSC198|638059832 FSC595|2513054869 MA00-2987|2505271560 SCHUS4|637614327 FSC033|647551536 FSC845|2504875516 ATCC25015|2505268828 ATCC25017|641555943 FSC039|2504839414 FSC037|2504837534 FSC772|2504863933 FSC846|2504878712 FSC775|2504871338 FSC774|2504869161 FDC178|2504879034 FSC769|2504857906 FSC145|2504842861 FSC154|2504846912 FSC771|2504862100 FSC770|2504859194 URFT1|647004159
Ftu1295: 3523|651144193 GA99-3548|647556306 FTE|642881668 FSC454|2504852317 FSC595|2513054870 U112|639752326 FSC160|2504849355 FTG|643154095 FSC033|647551537 FSC198|638059831 FSC148|2504844637 FSC054|2504841036 FSC230|2505260089 MA00-2987|2505271558 SCHUS4|637614326 FSC159|2504847998 FSC147|641732753 FTA|640891442 OSU18|638147212 RC503|2505265596 FSC021|2504835137 FSC208|2505273822 URFT1|647004450 FSC539|2504854222 FSC200|2504746248 MI001730|2505263904 OR96246|2505261157 FSC022|647555910 LVS|637907791 FSC846|2504878711 FSC775|2504871337 FSC774|2504869160 FDC178|2504879035 FSC772|2504863934 FSC769|2504857905 ATCC25015|2505268827 FSC145|2504842862 FSC039|2504839415 FSC771|2504862101 FSC037|2504837535 FSC770|2504859195 FSC154|2504846911 ATCC25017|641555942 FSC845|2504875517 GA99-3549|647553255
Ftu1296: 3523|651144194 FSC454|2504852316 FSC159|2504847999 FTE|642881669 U112|639752327 FTG|643154096 FSC054|2504841035 FSC230|2505260090 FSC148|2504844636 FSC147|641732752 FSC595|2513054871 GA99-3548|647556307 FSC198|638059830 MA00-2987|2505271557 SCHUS4|637614325 FSC033|647551538 FSC021|2504835138 FSC022|647555909 FSC160|2504849356 FTA|640891441 FSC208|2505273823 URFT1|647004451 FSC539|2504854221 FSC200|2504746247 LVS|637907790 MI001730|2505263905 OSU18|638147211 OR96246|2505261158 GA99-3549|647553256 RC503|2505265597 FSC845|2504875518 FSC846|2504878710 FSC775|2504871336 FSC774|2504869159 FDC178|2504879036 FSC769|2504857904 ATCC25017|641555941 FSC039|2504839416 FSC037|2504837536 ATCC25015|2505268826 FSC772|2504863935 FSC145|2504842863 FSC154|2504846910 FSC771|2504862102 FSC770|2504859196
Ftu1297: 3523|651144199 FSC454|2504852311 GA99-3548|647556319 FTE|642881681 U112|639752336 FTG|643154107 FSC595|2513055249 GA99-3549|647553267 FSC159|2504848011 FSC160|2504849366 FSC148|2504844126 FSC147|641732722 FSC054|2504840519 FSC230|2505259378 MA00-2987|2505271135 FSC033|647552797 FSC021|2504834503 FSC022|647556116 FSC845|2504875523 FTA|640891882 RC503|2505266418 FSC208|2505274113 URFT1|647004007 FSC539|2504853617 FSC200|2504746681 LVS|637908166 MI001730|2505263621 OSU18|640741836 OR96246|2505262294 FSC771|2504862107 FSC770|2504859201 FSC154|2504846905 ATCC25015|2505268821 FSC145|2504842874 ATCC25017|641555936 FSC039|2504839421 FSC037|2504837541 FSC846|2504878705 FSC775|2504871331 FSC774|2504869154 FDC178|2504879041 FSC772|2504863940 FSC769|2504857899 FSC198|640742856 SCHUS4|640740564
Ftu1298: 3523|651144200 FSC454|2504852310 FSC595|2513055248 FSC022|647556115 OSU18|638147521 FSC160|2504849367 U112|639752337 GA99-3548|647556320 FTA|640891881 RC503|2505266419 FSC021|2504834504 FSC208|2505274114 FSC539|2504853616 FSC200|2504746680 LVS|637908165 OR96246|2505262295 URFT1|647004006 MI001730|2505263620 FTE|642881682 FTG|643154108 FSC159|2504848012 GA99-3549|647553268 FSC147|641732723 FSC148|2504844125 FSC054|2504840518 FSC230|2505259379 FSC198|638061002 SCHUS4|637615496 FSC033|647552796 MA00-2987|2505271134 FSC845|2504875524 ATCC25017|641555935 FSC039|2504839422 FSC037|2504837542 FSC154|2504846904 FSC145|2504842875 ATCC25015|2505268820 FSC772|2504863941 FSC846|2504878704 FSC775|2504871330 FSC774|2504869153 FDC178|2504879042 FSC769|2504857898 FSC771|2504862108 FSC770|2504859202
Ftu1299: 3523|651144201 FSC454|2504852309 FSC595|2513055247 FSC160|2504849368 FSC159|2504848013 FSC054|2504840517 MA00-2987|2505271133 FTA|640891880 RC503|2505266420 FSC021|2504834505 FSC208|2505274115 FSC539|2504853615 MI001730|2505263619 OR96246|2505262296 FSC230|2505259380 FTE|642881683 GA99-3548|647556321 GA99-3549|647553269 U112|639752338 FTG|643154109 FSC148|2504844124 FSC198|638061001 SCHUS4|637615495 FSC033|647552795 FSC200|2504746679 URFT1|647004005 FSC022|647556114 LVS|637908164 OSU18|638147520 FSC147|641732724 FSC845|2504875525 ATCC25015|2505268819 FSC154|2504846903 FSC145|2504842876 FSC771|2504862109 FSC770|2504859203 ATCC25017|641555934 FSC039|2504839423 FSC037|2504837543 FSC772|2504863942 FSC846|2504878703 FSC775|2504871329 FSC774|2504869152 FDC178|2504879043 FSC769|2504857897
Ftu1300: 3523|651144202 FSC454|2504852308 FSC198|638061000 GA99-3548|647556322 FSC148|2504844123 FSC021|2504834506 FSC054|2504840516 FTE|642881684 FSC230|2505259381 FSC595|2513055246 GA99-3549|647553270 FSC022|647556113 U112|639752339 FTG|643154110 MA00-2987|2505271132 SCHUS4|637615494 FSC160|2504849369 FSC159|2504848014 FSC147|641732725 RC503|2505266421 FSC208|2505274116 URFT1|647004004 FSC539|2504853614 FSC200|2504746678 LVS|637908163 MI001730|2505263618 OSU18|638147519 OR96246|2505262297 FSC033|647552794 FSC846|2504878702 ATCC25017|641555933 FSC775|2504871328 FSC774|2504869151 FSC039|2504839424 FSC771|2504862110 FSC154|2504846902 FDC178|2504879044 FSC772|2504863943 FSC769|2504857896 FSC037|2504837544 FSC770|2504859204 ATCC25015|2505268818 FSC145|2504842877 FSC845|2504875526 FTA|640891879
Ftu1301: 3523|651144204 FSC454|2504852306 FTA|640891877 RC503|2505266423 FSC021|2504834508 FSC054|2504840514 FSC230|2505259383 FSC208|2505274118 URFT1|647004002 FSC539|2504853612 FSC022|647556112 FSC200|2504746676 LVS|637908162 MI001730|2505263616 OSU18|638147518 OR96246|2505262299 FSC160|2504849371 FSC148|2504844122 FSC147|641732726 FSC198|638060999 MA00-2987|2505271131 SCHUS4|637615493 FSC033|647552793 GA99-3549|647553271 FTE|642881686 U112|639752340 FSC595|2513054647 FSC159|2504848016 GA99-3548|647556323 FTG|643154112 FSC845|2504875528 FSC154|2504846899 FSC145|2504842880 FSC846|2504877834 FSC775|2504871518 FSC774|2504869522 FDC178|2504879754 ATCC25015|2505268815 FSC772|2504864731 FSC771|2504862113 FSC770|2504859207 ATCC25017|641555931 FSC039|2504839427 FSC037|2504837547 FSC769|2504858131
Ftu1302: 3523|651144205 FSC454|2504852305 FSC159|2504848017 GA99-3548|647556324 FSC595|2513054648 GA99-3549|647553272 FSC160|2504849372 FTG|643154113 FSC198|638060998 FTA|640891876 RC503|2505266424 FSC021|2504834509 FSC054|2504840513 FSC208|2505274119 URFT1|647004001 FSC539|2504853611 FSC022|647556111 FSC200|2504746675 LVS|637908161 MI001730|2505263615 MA00-2987|2505271130 SCHUS4|637615492 OSU18|638147517 OR96246|2505262300 FSC033|647552792 FTE|642881687 FSC230|2505259384 U112|639752341 FSC148|2504844121 FSC147|641732727 FSC845|2504875529 ATCC25017|641555930 FSC039|2504839428 FSC037|2504837548 FSC154|2504846898 ATCC25015|2505268814 FSC145|2504842881 FSC772|2504864730 FSC846|2504877833 FSC774|2504869523 FDC178|2504879755 FSC771|2504862114 FSC770|2504859208 FSC775|2504871569 FSC769|2504857599
Ftu1303: 3523|651144206 FSC454|2504852304 FSC159|2504848018 GA99-3548|647556325 GA99-3549|647553273 U112|639752342 FSC595|2513054649 FSC160|2504849373 FSC021|2504834510 FSC208|2505274120 FSC539|2504853610 FSC200|2504746674 MI001730|2505263614 OR96246|2505262301 FSC022|647556110 LVS|637908160 OSU18|638147516 FSC198|638060997 FSC054|2504840512 FSC230|2505259385 MA00-2987|2505271129 SCHUS4|637615491 FSC033|647552791 FSC148|2504844120 FSC147|641732728 FSC845|2504875530 FSC154|2504846897 ATCC25017|641555929 FSC039|2504839429 FSC037|2504837549 FSC846|2504877832 FSC775|2504871570 FSC774|2504869524 FDC178|2504879756 FSC769|2504857598 FSC772|2504864729 ATCC25015|2505268813 FSC145|2504842882 FTE|642881688 FTG|643154114 FTA|640891875 FSC771|2504862115 FSC770|2504859209 URFT1|647003154 RC503|2505266425
Ftu1304: 3523|651144207 FSC454|2504852303 GA99-3548|647556326 FSC595|2513054650 GA99-3549|647553274 FSC160|2504849374 FSC159|2504848019 U112|639752343 FSC198|638060996 FSC054|2504840511 FSC230|2505259386 MA00-2987|2505271128 SCHUS4|637615490 FSC033|647552790 RC503|2505266426 FSC208|2505274121 URFT1|647003153 FSC539|2504853609 FSC200|2504746673 LVS|637908159 MI001730|2505263613 OSU18|638147515 OR96246|2505262302 FSC148|2504844119 FSC147|641732729 FSC021|2504834511 FSC022|647556109 FSC845|2504875531 FTG|643154115 FTE|642881689 ATCC25017|641555928 FSC039|2504839430 FSC037|2504837550 ATCC25015|2505268812 FSC145|2504842883 FTA|640891874 FSC154|2504846896 FSC772|2504864728 FSC846|2504877831 FSC775|2504871571 FSC774|2504869525 FDC178|2504879757 FSC769|2504857597 FSC771|2504862116 FSC770|2504859210
Ftu1305: 3523|651144208 FSC454|2504852302 GA99-3548|647556327 FSC159|2504848020 FSC595|2513054651 GA99-3549|647553275 FSC160|2504849375 FTA|640891873 RC503|2505266427 FSC148|2504844118 FSC021|2504834512 FSC054|2504840510 FSC230|2505259387 FSC208|2505274122 FSC539|2504853608 FSC022|647556108 FSC200|2504746672 LVS|637908158 MI001730|2505263612 OSU18|638147514 FSC147|641732730 OR96246|2505262303 FTG|643154116 FTE|642881690 U112|639752344 FSC198|638060995 MA00-2987|2505271127 SCHUS4|637615489 FSC033|647552789 FSC845|2504875532 FSC772|2504864727 FSC769|2504857851 ATCC25015|2505268811 FSC154|2504846895 FSC846|2504877830 FSC775|2504871572 FSC774|2504869526 FDC178|2504879758 ATCC25017|641555927 FSC039|2504839431 FSC037|2504837551 FSC145|2504842884 FSC771|2504862117 FSC770|2504859211 FSC769|2504857596
Ftu1306: 3523|651144209 FSC454|2504852301 FSC198|638060994 GA99-3548|647556328 FSC148|2504844117 FSC054|2504840509 FTE|642881691 FSC230|2505259388 FSC595|2513054652 GA99-3549|647553276 U112|639752345 FTG|643154117 MA00-2987|2505271126 SCHUS4|637615488 FSC160|2504849376 FSC159|2504848021 FSC147|641732731 FSC033|647552788 FSC845|2504875533 FTA|640891872 RC503|2505266428 FSC021|2504834513 FSC208|2505274123 URFT1|647003152 FSC539|2504853607 FSC022|647556107 FSC200|2504746671 LVS|637908157 MI001730|2505263611 OSU18|638147513 OR96246|2505262304 ATCC25017|641555926 FSC039|2504839432 FSC154|2504846894 FSC037|2504837552 ATCC25015|2505268810 FSC145|2504842885 FSC846|2504877829 FSC775|2504871573 FSC774|2504869527 FDC178|2504879759 FSC769|2504857595 FSC772|2504864726 FSC771|2504862118 FSC770|2504859212
Ftu1307: 3523|651144211 FSC454|2504852299 GA99-3548|647556330 FTE|642881693 FSC595|2513054654 GA99-3549|647553279 U112|639752347 FTG|643154119 FSC159|2504848230 FTA|640891870 RC503|2505266430 FSC208|2505274125 FSC539|2504853605 FSC200|2504746669 MI001730|2505263609 OSU18|638147511 OR96246|2505262306 FSC160|2504849378 FSC198|638060992 FSC054|2504840507 MA00-2987|2505271124 SCHUS4|637615486 FSC033|647552786 FSC021|2504834515 FSC022|647556105 FSC230|2505259390 FSC148|2504844115 FSC147|641732732 URFT1|647003150 LVS|637908155 FSC845|2504875535 ATCC25017|641555924 FSC039|2504839434 FSC037|2504837554 FSC145|2504842887 FSC154|2504846892 ATCC25015|2505268808 FSC846|2504877827 FSC775|2504871575 FSC774|2504869529 FDC178|2504879761 FSC769|2504857593 FSC772|2504864724 FSC771|2504862120 FSC770|2504859214
Ftu1308: 3523|651144221 FSC454|2504851457 FTE|642881703 FTA|640891853 GA99-3549|647553288 LVS|637908140 OSU18|638147498 U112|639752357 FTG|643154127 FSC198|638060981 SCHUS4|637615475 FSC033|647552778 GA99-3548|647556339 RC503|2505266444 FSC054|2504841399 FSC230|2505258912 FSC208|2505272739 URFT1|647004230 FSC539|2504854712 FSC022|647556097 FSC200|2504746653 MI001730|2505263675 OR96246|2505262393 FSC595|2513054663 MA00-2987|2505271100 FSC021|2504835521 FSC148|2504845329 FSC159|2504848239 FSC147|641732739 FSC160|2504849387 ATCC25017|641555915 FSC039|2504839443 FSC037|2504837131 ATCC25015|2505268799 FSC154|2504846883 FSC145|2504842896 FSC846|2504877824 FSC775|2504871578 FSC774|2504869532 FDC178|2504879764 FSC769|2504857589 FSC772|2504864063 FSC771|2504862131 FSC770|2504859225 FSC845|2504875539
Ftu1309: 3523|651144222 FSC454|2504851458 FTA|640891854 GA99-3548|647556340 RC503|2505266443 FSC054|2504841398 FTE|642881704 FSC230|2505258913 FSC595|2513054664 FSC208|2505272740 GA99-3549|647553289 URFT1|647004229 FSC539|2504854711 U112|639752358 FTG|643154128 FSC200|2504746654 LVS|637908141 MI001730|2505263674 FSC160|2504849388 OSU18|638147499 OR96246|2505262394 FSC159|2504848240 FSC148|2504845328 FSC147|641732738 FSC021|2504835520 FSC022|647556098 FSC198|638060982 MA00-2987|2505271101 SCHUS4|637615476 FSC033|647552779 FSC845|2504875540 ATCC25017|641555914 FSC039|2504839444 FSC154|2504846882 FSC037|2504837130 FSC145|2504842897 ATCC25015|2505268798 FSC771|2504862132 FSC770|2504859226 FSC846|2504877823 FSC775|2504871579 FSC774|2504869533 FDC178|2504879765 FSC772|2504864064 FSC769|2504857588
Ftu1310: 3523|651144224 FSC454|2504851461 FSC846|2504877821 FSC775|2504871581 FSC774|2504869535 FSC772|2504864313 FSC769|2504857586 GA99-3548|647556342 GA99-3549|647553291 FDC178|2504879767 ATCC25017|641555912 FSC039|2504839446 FSC037|2504837128 FSC154|2504846880 FSC771|2504862135 FSC770|2504859229 FSC200|2504746656 LVS|637908143 OSU18|638147501 FTG|643154130 FSC159|2504848242 FSC148|2504845326 FSC054|2504841395 FSC230|2505258916 FSC147|641732736 FSC021|2504835518 FSC022|647556100 FSC595|2513054666 FTE|642881706 U112|639752360 FSC160|2504849390 FSC198|640742855 SCHUS4|640740563 FTA|640891856 MI001730|2505262922 RC503|2505264736 OR96246|2505261814 FSC208|2505274194 MA00-2987|2505271104 FSC539|2504854709 FSC845|2504875521 FTA|640890404 LVS|637906922 OSU18|638146412 FSC200|2504745200
Ftu1311: 3523|651144228 FTA|640891804 RC503|2505265952 FSC021|2504834184 FSC208|2505273061 URFT1|647004039 FSC539|2504854318 FSC022|647556064 FSC200|2504746607 LVS|637908102 MI001730|2505263431 OSU18|638147467 OR96246|2505262387 FSC454|2504851465 FTE|642881715 U112|639752368 FTG|643154141 FSC159|2504848251 FSC054|2504841027 FSC230|2505259368 FSC160|2504849397 GA99-3549|647553299 FSC148|2504844623 FSC147|641732743 FSC198|638060957 MA00-2987|2505271069 SCHUS4|637615452 FSC033|647552757 FSC595|2513054043 GA99-3548|647556348 FSC845|2504875542 FSC145|2504842907 ATCC25017|641555903 FSC154|2504846871 FSC039|2504838630 FSC037|2504836626 FSC846|2504877687 FSC775|2504871526 FSC774|2504869573 FDC178|2504879785 FSC769|2504858199 FSC772|2504864442 FSC771|2504862151 FSC770|2504859245 ATCC25015|2505268788
Ftu1312: 3523|651144229 FSC022|647556063 FSC021|2504834185 GA99-3548|647556349 FSC454|2504851466 FTE|642881716 FTG|643154142 FSC198|638060958 SCHUS4|637615453 FSC033|647552758 GA99-3549|647553300 FSC160|2504849398 FSC159|2504848252 FSC595|2513054042 U112|639752369 MA00-2987|2505271070 FSC054|2504841028 FSC230|2505259369 FSC148|2504844624 FSC147|641732744 OSU18|640741824 FTA|640891803 LVS|637908101 RC503|2505265953 FSC208|2505273060 URFT1|647004040 FSC539|2504854319 FSC200|2504746606 MI001730|2505263432 OR96246|2505262386 ATCC25017|641555902 FSC039|2504838629 FSC037|2504836627 FSC154|2504846870 FSC145|2504842908 ATCC25015|2505268787 FSC771|2504862152 FSC770|2504859246 FSC846|2504877980 FSC775|2504871527 FSC774|2504869572 FDC178|2504879786 FSC769|2504858198 FSC772|2504864443 FSC845|2504875543
Ftu1313: 3523|651144230 FSC454|2504851467 GA99-3549|647553309 FSC160|2504849399 FSC198|638060978 GA99-3548|647556355 FSC148|2504844842 FSC054|2504841197 FTE|642881717 FSC230|2505259207 FSC595|2513054768 U112|639752370 FTG|643154143 MA00-2987|2505271095 SCHUS4|637615472 FSC147|641732779 FSC033|647552776 FSC159|2504847565 FSC845|2504875544 FTA|640890594 RC503|2505264707 FSC021|2504835215 FSC208|2505273227 URFT1|647004747 FSC539|2504854281 FSC022|647555020 FSC200|2504745395 LVS|637907086 MI001730|2505262558 OSU18|638146564 OR96246|2505260522 FSC846|2504877981 ATCC25017|641555901 FSC775|2504871528 FSC774|2504869571 FSC039|2504838628 FSC154|2504846869 FDC178|2504879787 FSC772|2504864444 FSC769|2504858197 FSC037|2504836628 ATCC25015|2505268781 FSC145|2504842913 FSC771|2504862153 FSC770|2504859247
Ftu1314: 3523|651144231 FSC454|2504851468 FSC845|2504875545 FSC198|638060977 FTA|640890595 RC503|2505264706 FSC148|2504844843 FSC021|2504835216 FSC230|2505259206 FSC208|2505273228 GA99-3549|647553310 URFT1|647004748 FSC539|2504854282 FSC022|647555021 FSC200|2504745396 LVS|637907087 MI001730|2505262557 MA00-2987|2505271094 SCHUS4|637615471 OSU18|638146565 FSC147|641732778 OR96246|2505260523 FSC033|647552775 FSC160|2504849400 FSC159|2504847564 FTE|642881718 U112|639752371 FTG|643154144 FSC595|2513054767 GA99-3548|647556356 FSC846|2504877982 FSC775|2504871529 FSC774|2504869570 FDC178|2504879788 FSC772|2504864445 FSC769|2504858196 ATCC25017|641555900 FSC039|2504838627 FSC037|2504836629 ATCC25015|2505268780 FSC145|2504842914 FSC154|2504846868 FSC771|2504862154 FSC770|2504859248 FSC054|2504841196
Ftu1315: 3523|651144232 RC503|2505264705 FTE|642881719 FSC595|2513054766 FSC208|2505273229 URFT1|647004749 FSC539|2504854283 U112|639752372 FSC200|2504745397 LVS|637907088 MI001730|2505262556 FSC160|2504849401 FSC159|2504847563 OR96246|2505260524 GA99-3548|647556357 GA99-3549|647553311 FSC148|2504844844 FSC147|641732777 MA00-2987|2505271093 FSC198|638060976 SCHUS4|637615470 FSC033|647552774 FSC021|2504835217 FSC022|647555022 OSU18|638146566 FSC454|2504851469 FSC054|2504841195 FSC230|2505259205 FTA|640890596 FTG|643154145 ATCC25017|641555899 FSC039|2504838626 FSC154|2504846867 FSC037|2504836630 ATCC25015|2505268779 FSC145|2504842915 FSC845|2504875546 FSC771|2504862155 FSC770|2504859249 FSC846|2504877983 FSC775|2504871530 FSC774|2504869569 FDC178|2504879789 FSC769|2504858195 FSC772|2504864446
Ftu1316: 3523|651144234 FTE|642881721 FTA|640890598 FTG|643154147 GA99-3548|647556359 GA99-3549|647553313 U112|639752374 FSC159|2504847561 FSC160|2504849403 FSC022|647555024 FSC147|641732775 FSC595|2513054764 FSC148|2504844846 FSC021|2504835219 FSC454|2504851471 FSC198|638060974 SCHUS4|637615469 FSC033|647552772 FSC054|2504841193 FSC230|2505259203 MA00-2987|2505271091 URFT1|647003810 LVS|637907090 OSU18|638146568 RC503|2505264703 FSC208|2505273231 FSC539|2504854285 FSC200|2504745399 MI001730|2505262554 OR96246|2505260526 FSC846|2504877985 ATCC25017|641555897 FSC775|2504871532 FSC774|2504869567 FSC039|2504838624 FSC154|2504846865 FDC178|2504879791 FSC769|2504858193 FSC037|2504836632 ATCC25015|2505268777 FSC145|2504842917 FSC771|2504862157 FSC770|2504859251 FSC845|2504875548 FSC772|2504864448
Ftu1317: 3523|651144235 FSC454|2504851472 FSC198|638060973 FSC054|2504841192 MA00-2987|2505271090 SCHUS4|637615468 FSC033|647552771 FTA|640890599 RC503|2505264702 FSC208|2505273232 FSC539|2504854286 FSC200|2504745400 LVS|637907091 MI001730|2505262553 OSU18|638146569 OR96246|2505260527 FSC021|2504835220 URFT1|647003811 FSC230|2505259202 FSC595|2513054763 GA99-3549|647553314 FSC160|2504849404 FSC022|647555025 GA99-3548|647556360 FSC159|2504847560 FTE|642881722 U112|639752375 FSC148|2504844847 FSC147|641732774 FTG|643154148 FSC845|2504875549 ATCC25017|641555896 FSC039|2504838623 FSC154|2504846864 FSC037|2504836633 FSC145|2504842918 FSC846|2504877986 FSC775|2504871533 FSC774|2504869566 FDC178|2504879792 FSC772|2504864449 FSC769|2504858192 ATCC25015|2505268776 FSC771|2504862158 FSC770|2504859252
Ftu1318: 3523|651144236 FSC845|2504875550 FSC454|2504851473 FSC198|638060972 FTA|640890600 GA99-3548|647556361 RC503|2505264701 FSC148|2504844848 FSC021|2504835221 FSC054|2504841191 FTE|642881723 FSC230|2505259201 FSC595|2513054762 FSC208|2505273233 GA99-3549|647553315 URFT1|647003812 FSC539|2504854287 FSC022|647555026 U112|639752376 FTG|643154149 FSC200|2504745401 LVS|637907092 MI001730|2505262552 MA00-2987|2505271089 SCHUS4|637615467 FSC160|2504849405 FSC159|2504847559 OSU18|638146570 FSC147|641732773 OR96246|2505260528 FSC033|647552770 FSC846|2504877987 ATCC25017|641555895 FSC775|2504871534 FSC774|2504869565 FSC039|2504838622 FSC771|2504862159 FSC154|2504846863 FDC178|2504879793 FSC772|2504864450 FSC769|2504858191 FSC037|2504836634 FSC770|2504859253 FSC145|2504842919 ATCC25015|2505268775
Ftu1319: 3523|651144237 FSC454|2504851474 FSC198|638060971 FTA|640890601 RC503|2505264700 FSC021|2504835222 FSC054|2504841190 FTE|642881724 FSC230|2505259200 FSC595|2513054761 FSC208|2505273234 GA99-3549|647553316 URFT1|647003813 FSC539|2504854288 FSC022|647555027 U112|639752377 FTG|643154150 FSC200|2504745402 LVS|637907093 MI001730|2505262551 MA00-2987|2505271088 SCHUS4|637615466 FSC160|2504849406 OSU18|638146571 OR96246|2505260529 FSC033|647552769 GA99-3548|647556362 FSC159|2504847558 FSC148|2504844849 FSC147|641732772 FSC845|2504875551 ATCC25017|641555894 FSC039|2504838621 FSC154|2504846862 FSC037|2504836635 ATCC25015|2505268774 FSC145|2504842920 FSC771|2504862160 FSC770|2504859254 FSC846|2504877988 FSC775|2504871535 FSC774|2504869564 FDC178|2504879794 FSC769|2504858190 FSC772|2504864451
Ftu1320: 3523|651144238 FSC454|2504851475 FSC845|2504875552 FTA|640890602 RC503|2505264699 FSC021|2504835223 FSC054|2504841189 FSC230|2505259199 FSC208|2505273235 URFT1|647003814 FSC539|2504854289 FSC022|647555028 FSC200|2504745403 LVS|637907094 MI001730|2505262550 OSU18|638146572 OR96246|2505260530 GA99-3548|647556363 FTG|643154151 FSC160|2504849407 FSC159|2504847557 FTE|642881725 FSC595|2513054760 GA99-3549|647553317 U112|639752378 FSC148|2504844850 FSC147|641732771 FSC198|638060970 MA00-2987|2505271087 SCHUS4|637615465 FSC033|647552768 ATCC25015|2505268773 FSC154|2504846861 ATCC25017|641555893 FSC039|2504838620 FSC037|2504836636 FSC145|2504842921 FSC771|2504862161 FSC770|2504859255 FSC846|2504877989 FSC775|2504871536 FSC774|2504869563 FDC178|2504879795 FSC769|2504858189 FSC772|2504864452
Ftu1321: 3523|651144239 FSC846|2504877990 ATCC25017|641555892 FSC775|2504871537 FSC774|2504869562 FSC039|2504838619 FSC154|2504846860 FDC178|2504879796 FSC772|2504864453 FSC769|2504858188 FSC037|2504836637 ATCC25015|2505268772 FSC145|2504842922 FSC771|2504862162 FSC770|2504859256 FSC845|2504875553 FSC454|2504851476 FSC198|638060969 FTA|640890603 GA99-3548|647556364 RC503|2505264698 FSC148|2504844851 FSC021|2504835224 FSC054|2504841188 FTE|642881726 FSC230|2505259198 FSC595|2513054759 FSC208|2505273236 GA99-3549|647553318 URFT1|647003815 FSC539|2504854290 FSC022|647555029 U112|639752379 FTG|643154152 FSC200|2504745404 LVS|637907095 MI001730|2505262549 MA00-2987|2505271086 SCHUS4|637615464 FSC160|2504849408 FSC159|2504847556 OSU18|638146573 FSC147|641732770 OR96246|2505260531 FSC033|647552767
Ftu1322: 3523|651144240 FSC454|2504851477 FSC595|2513054758 FSC846|2504877991 ATCC25017|641555891 FSC775|2504871538 FSC774|2504869561 FSC039|2504838618 FSC771|2504862163 FSC154|2504846859 FDC178|2504879797 FSC772|2504864454 FSC769|2504858187 FSC037|2504836638 FSC770|2504859257 ATCC25015|2505268771 FSC145|2504842923 FSC198|638060968 FTA|640890604 GA99-3548|647556365 RC503|2505264697 FSC148|2504844852 FSC021|2504835225 FSC054|2504841187 FTE|642881727 FSC230|2505259197 FSC208|2505273237 GA99-3549|647553319 URFT1|647003816 FSC539|2504854291 FSC022|647555030 U112|639752380 FTG|643154153 FSC200|2504745405 LVS|637907096 MI001730|2505262548 MA00-2987|2505271085 SCHUS4|637615463 FSC160|2504849409 FSC159|2504847555 OSU18|638146574 FSC147|641732769 OR96246|2505260532 FSC033|647552766 FSC845|2504875554
Ftu1323: 3523|651144242 FSC454|2504851479 FSC198|638060966 MA00-2987|2505271083 SCHUS4|637615461 FSC033|647552764 FTE|642881729 U112|639752382 FTA|640890606 RC503|2505264695 FSC208|2505273239 URFT1|647003818 FSC539|2504854293 FSC200|2504745407 LVS|637907098 MI001730|2505262546 OSU18|638146576 OR96246|2505260534 FSC148|2504844854 FSC054|2504841185 FSC230|2505259195 FTG|643154155 FSC147|641732767 FSC160|2504849411 FSC021|2504835227 FSC022|647555031 GA99-3548|647556367 FSC159|2504847553 FSC595|2513054756 FSC845|2504875556 GA99-3549|647553321 FSC154|2504846857 FSC145|2504842925 ATCC25015|2505268769 ATCC25017|641555889 FSC039|2504838616 FSC037|2504836640 FSC771|2504862165 FSC770|2504859259 FSC775|2504871540 FSC774|2504869559 FDC178|2504879799 FSC846|2504877993 FSC769|2504858185 FSC772|2504864456
Ftu1324: 3523|651144244 FSC454|2504851481 GA99-3548|647556368 FSC159|2504847551 FTE|642881731 U112|639752384 FSC595|2513054754 FSC160|2504849413 FSC148|2504844856 FSC147|641732765 FTG|643154156 FSC198|638060965 FSC054|2504841183 FSC230|2505259193 GA99-3549|647553323 MA00-2987|2505271081 SCHUS4|637615460 FSC033|647552763 FSC021|2504835229 FSC022|647555032 FTA|640890608 RC503|2505264693 FSC208|2505273241 URFT1|647003819 FSC539|2504854295 FSC200|2504745409 LVS|637907099 MI001730|2505262544 OSU18|638146579 OR96246|2505260536 FSC145|2504842927 FSC154|2504846855 ATCC25015|2505268767 FSC846|2504877995 FSC775|2504871542 FSC774|2504869557 FDC178|2504879801 FSC769|2504858183 ATCC25017|641555888 FSC039|2504838614 FSC037|2504836642 FSC845|2504875557 FSC772|2504864458 FSC771|2504862167 FSC770|2504859261
Ftu1325: 3523|651144246 FSC454|2504851483 GA99-3548|647556369 FSC159|2504847549 FTG|643154158 FTE|642881733 FSC595|2513054752 GA99-3549|647553324 U112|639752385 FSC198|638060256 FSC148|2504845271 FSC054|2504841238 FSC230|2505260396 MA00-2987|2505272087 SCHUS4|637614751 FSC147|641732857 FSC033|647551920 FSC160|2504849415 FTA|640890379 RC503|2505264859 FSC021|2504834805 FSC208|2505274217 URFT1|647004327 FSC539|2504853906 FSC022|647555297 FSC200|2504745177 LVS|637906904 MI001730|2505264061 OSU18|638146393 OR96246|2505261373 ATCC25017|641555885 FSC039|2504838611 FSC037|2504836645 ATCC25015|2505268764 FSC845|2504875559 FSC154|2504846852 FSC145|2504842930 FSC846|2504877998 FSC775|2504871545 FSC774|2504869554 FDC178|2504879804 FSC772|2504864461 FSC769|2504857581 FSC771|2504862172 FSC770|2504859266
Ftu1326: 3523|651144247 FSC454|2504851484 GA99-3548|647556370 FSC595|2513054751 GA99-3549|647553325 FSC160|2504849416 FSC159|2504847548 FTE|642881734 U112|639752386 FTA|640890380 FSC148|2504845270 FSC021|2504834806 FSC054|2504841237 FSC230|2505260395 FSC208|2505274216 URFT1|647004328 FSC539|2504853905 FSC022|647555298 FSC200|2504745178 LVS|637906905 MI001730|2505264060 OSU18|638146394 FSC147|641732858 OR96246|2505261374 FSC198|638060257 MA00-2987|2505272088 SCHUS4|637614752 FSC033|647551921 FTG|643154159 FSC845|2504875560 FSC846|2504878000 FSC775|2504871547 FSC774|2504869552 FDC178|2504879806 FSC772|2504864464 FSC769|2504857583 FSC154|2504846850 FSC145|2504842932 ATCC25015|2505268762 ATCC25017|641555883 FSC039|2504838609 FSC037|2504836647 FSC771|2504862174 FSC770|2504859268 RC503|2505264858
Ftu1327: 3523|651144253 FSC454|2504851490 FTE|642881740 U112|639752392 GA99-3548|647556377 FSC160|2504849422 GA99-3549|647553331 FSC595|2513054745 FSC159|2504847542 FSC054|2504841231 FSC230|2505260389 FTG|643154164 FSC154|2504846845 FSC145|2504842937 ATCC25015|2505268757 FSC772|2504863805 FSC846|2504877260 FSC774|2504868854 FDC178|2504879165 FSC769|2504857083 FSC775|2504871398 FSC539|2504853898 MI001730|2505264052 OR96246|2505261381 FTA|640890389 URFT1|647004337 FSC039|2504838604 FSC037|2504836652 MA00-2987|2505272096 FSC033|647551927 FSC198|640742773 SCHUS4|640740481 RC503|2505264850 FSC208|2505274209 FSC200|2504745185 LVS|640732319 ATCC25017|641555878 FSC021|2504834813 FSC771|2504862180 FSC770|2504859274 FSC845|2504875564 FSC033|647551926 MA00-2987|2505272095 FSC148|2504845264 FSC021|2504834812
Ftu1328: 3523|651144254 FSC454|2504851491 GA99-3548|647556378 FSC595|2513054744 GA99-3549|647553332 FSC159|2504847541 FSC160|2504849423 FTE|642881741 U112|639752393 RC503|2505264848 FSC148|2504845262 FSC208|2505274207 FSC539|2504853896 FSC200|2504745187 LVS|637906910 MI001730|2505264050 OSU18|638146399 FSC147|641732862 OR96246|2505261383 FSC054|2504841230 FSC230|2505260388 FSC198|638060262 MA00-2987|2505272097 SCHUS4|637614757 FSC033|647551928 FSC021|2504834814 FSC022|647555303 FTG|643154165 FTA|640890391 FSC845|2504875565 URFT1|647004199 ATCC25017|641555876 FSC039|2504838505 FSC037|2504836530 FSC145|2504842938 ATCC25015|2505268756 FSC154|2504846844 FSC846|2504877259 FSC775|2504870994 FSC774|2504868853 FDC178|2504879166 FSC769|2504857082 FSC772|2504863806 FSC771|2504862182 FSC770|2504859276
Ftu1329: 3523|651144255 FSC454|2504851492 GA99-3548|647556379 FTE|642881742 FSC595|2513054743 GA99-3549|647553333 U112|639752394 FTG|643154166 FSC159|2504847540 FSC198|638060263 FTA|640890392 RC503|2505264847 FSC148|2504845261 FSC054|2504841229 FSC230|2505260387 FSC208|2505274206 URFT1|647004200 FSC539|2504853895 FSC200|2504745188 LVS|637906911 MI001730|2505264049 MA00-2987|2505272098 SCHUS4|637614758 FSC160|2504849424 OSU18|638146400 FSC147|641732863 OR96246|2505261384 FSC033|647551929 FSC021|2504834815 FSC022|647555304 FSC845|2504875566 ATCC25015|2505268755 FSC846|2504877258 FSC775|2504870995 FSC774|2504868852 FSC769|2504857081 ATCC25017|641555875 FSC039|2504838506 FSC037|2504836529 FSC145|2504842939 FSC154|2504846843 FSC772|2504863807 FSC771|2504862183 FSC770|2504859277 FDC178|2504879167
Ftu1330: 3523|651144256 GA99-3548|647556380 FSC454|2504851493 GA99-3549|647553334 FSC595|2513054742 FSC160|2504849425 FSC159|2504847539 FTE|642881743 U112|639752395 FTG|643154167 FSC198|638060264 SCHUS4|637614759 FSC147|641732864 FSC033|647551930 FTA|640890393 URFT1|647004201 FSC022|647555305 LVS|637906912 OSU18|638146401 FSC148|2504845260 FSC054|2504841228 FSC230|2505260386 MA00-2987|2505272099 RC503|2505264846 FSC021|2504834816 FSC208|2505274205 FSC539|2504853894 FSC200|2504745189 MI001730|2505264048 OR96246|2505261385 FSC845|2504875567 FSC154|2504846842 ATCC25017|641555874 ATCC25015|2505268754 FDC178|2504879168 FSC039|2504838507 FSC037|2504836528 FSC145|2504842940 FSC846|2504877257 FSC775|2504870996 FSC774|2504868851 FSC769|2504857080 FSC772|2504863808 FSC771|2504862184 FSC770|2504859278
Ftu1331: 3523|651144257 FSC454|2504851494 FSC198|638060265 FSC054|2504841227 FSC230|2505260385 GA99-3549|647553335 MA00-2987|2505272100 SCHUS4|637614760 FSC160|2504849426 FSC159|2504847538 FSC033|647551931 FTA|640890394 FSC021|2504834817 URFT1|647004202 FSC539|2504853893 FSC022|647555306 MI001730|2505264047 OSU18|638146402 OR96246|2505261386 FTE|642881744 FSC595|2513054741 U112|639752396 GA99-3548|647556381 FTG|643154168 RC503|2505264845 FSC208|2505274204 FSC200|2504745190 LVS|637906913 FSC148|2504845259 FSC147|641732865 FSC845|2504875568 ATCC25017|641555873 FSC039|2504838508 FSC154|2504846841 FSC037|2504836527 ATCC25015|2505268753 FSC145|2504842941 FSC771|2504862185 FSC770|2504859279 FSC846|2504877256 FSC775|2504870997 FSC774|2504868850 FSC769|2504857079 FDC178|2504879169 FSC772|2504863809
Ftu1332: 3523|651144258 FSC454|2504851495 RC503|2505264844 FSC148|2504845258 FSC595|2513054740 FSC208|2505274203 URFT1|647004203 FSC539|2504853892 FSC200|2504745191 LVS|637906914 MI001730|2505264046 FSC160|2504849427 FSC159|2504847537 OSU18|638146403 OR96246|2505261387 FSC021|2504834818 FTA|640890395 GA99-3548|647556382 GA99-3549|647553336 FTG|643154169 FSC147|641732866 FTE|642881745 MA00-2987|2505272101 FSC022|647555307 U112|639752397 FSC198|638060266 SCHUS4|637614761 FSC033|647551932 FSC845|2504875569 FSC230|2505260384 ATCC25015|2505268752 FSC145|2504842942 FSC154|2504846840 FSC846|2504877255 FSC775|2504870998 FSC774|2504868849 FDC178|2504879170 FSC769|2504857078 FSC772|2504863810 ATCC25017|641555872 FSC039|2504838509 FSC037|2504836526 FSC771|2504862186 FSC770|2504859280 FSC054|2504841339
Ftu1333: 3523|651144259 FSC454|2504851496 FSC022|647555308 FSC198|638060267 GA99-3548|647556383 FSC021|2504834819 FSC054|2504841340 FTE|642881746 FSC230|2505260383 FSC595|2513054739 GA99-3549|647553337 U112|639752398 FTG|643154170 MA00-2987|2505272102 SCHUS4|637614762 FSC160|2504849428 FSC159|2504847536 FSC033|647551933 FSC148|2504845257 FSC147|641732867 RC503|2505264843 FSC208|2505274202 FSC539|2504853891 FSC200|2504745192 MI001730|2505264045 OR96246|2505261388 FTA|640890396 URFT1|647004204 LVS|637906915 OSU18|638146404 FSC154|2504846839 ATCC25017|641555871 FSC039|2504838510 FSC037|2504836525 ATCC25015|2505268751 FSC145|2504842943 FSC846|2504877254 FSC775|2504870999 FSC774|2504868848 FDC178|2504879171 FSC769|2504857077 FSC772|2504863811 FSC771|2504862187 FSC770|2504859281 FSC845|2504875570
Ftu1334: 3523|651144260 FSC454|2504851497 FTA|640890397 GA99-3548|647556384 RC503|2505264842 FSC021|2504834820 FSC054|2504841341 FTE|642881747 FSC230|2505260382 FSC595|2513054738 FSC208|2505274201 FSC539|2504853890 FSC022|647555309 U112|639752399 FTG|643154171 FSC200|2504745193 LVS|637906916 MI001730|2505264044 MA00-2987|2505272103 FSC160|2504849429 FSC159|2504847535 OSU18|638146405 OR96246|2505261389 FSC033|647551934 FSC198|638060268 SCHUS4|637614763 FSC845|2504875571 FSC148|2504845256 FSC147|641732868 GA99-3549|647553338 FSC771|2504862188 FSC770|2504859282 ATCC25017|641555870 FSC039|2504838511 FSC154|2504846838 FSC037|2504836524 ATCC25015|2505268750 FSC145|2504842944 FSC846|2504878238 FSC775|2504872359 FSC774|2504870028 FDC178|2504880176 FSC772|2504864856 FSC769|2504858529 URFT1|647004205
Ftu1335: 3523|651144261 FSC454|2504851498 FSC198|638060269 SCHUS4|637614764 OSU18|638146406 RC503|2505264841 FSC021|2504834821 FSC054|2504841342 FSC230|2505260381 FSC208|2505274200 GA99-3549|647553339 FSC539|2504853889 FSC022|647555310 FSC200|2504745194 LVS|637906917 MI001730|2505264043 MA00-2987|2505272104 OR96246|2505261390 FSC033|647551935 FSC595|2513054737 FSC148|2504845255 FSC147|641732869 GA99-3548|647556385 U112|639752400 FSC160|2504849430 FSC159|2504847534 FSC845|2504875572 URFT1|647004125 ATCC25017|641555869 FSC039|2504838512 FSC154|2504846837 FSC037|2504836523 ATCC25015|2505268749 FSC145|2504842945 FSC846|2504878239 FSC775|2504872360 FSC774|2504870027 FDC178|2504880177 FSC772|2504864857 FSC769|2504858528 FSC771|2504862189 FSC770|2504859283 FTG|643154172 FTE|642881748 FTA|640890398
Ftu1336: 3523|651144262 GA99-3548|647556386 FSC454|2504851499 FTE|642881749 U112|639752401 FTG|643154173 FSC159|2504847533 FSC198|638060270 FSC054|2504841343 FSC230|2505260380 GA99-3549|647553340 MA00-2987|2505272105 SCHUS4|637614765 FSC033|647551936 FSC160|2504849431 FSC021|2504834822 FSC022|647555311 FTA|640890399 RC503|2505264840 FSC208|2505274199 URFT1|647004126 FSC539|2504853888 FSC200|2504745195 LVS|637906918 MI001730|2505264042 OSU18|638146407 OR96246|2505261391 FSC595|2513054736 FSC148|2504845254 FSC147|641732870 FSC772|2504864858 FSC846|2504878240 FSC775|2504872361 FSC774|2504870026 FDC178|2504880178 FSC769|2504858527 FSC845|2504875573 FSC145|2504842946 ATCC25015|2505268748 FSC154|2504846836 ATCC25017|641555868 FSC039|2504838513 FSC037|2504836522 FSC771|2504862190 FSC770|2504859284
Ftu1337: 3523|651144263 FSC454|2504851500 FSC160|2504849432 GA99-3549|647553341 GA99-3548|647556387 FTE|642881750 U112|639752402 FSC595|2513054735 FTG|643154174 MA00-2987|2505272106 FSC198|638060271 SCHUS4|637614766 FSC033|647551937 FSC159|2504847532 FSC148|2504845253 FSC147|641732871 FSC022|647555312 URFT1|647004127 RC503|2505264839 FSC208|2505274198 FSC539|2504853887 FSC200|2504745196 LVS|637906919 MI001730|2505264041 OSU18|638146408 OR96246|2505261392 FSC021|2504834823 FSC054|2504841344 FSC230|2505260379 FSC845|2504875574 FTA|640890400 FSC145|2504842947 FSC154|2504846835 ATCC25015|2505268747 FSC846|2504878241 FSC775|2504872362 FSC774|2504870025 FDC178|2504880179 FSC769|2504858526 FSC772|2504864859 ATCC25017|641555867 FSC039|2504838514 FSC037|2504836521 FSC771|2504862191 FSC770|2504859285
Ftu1338: 3523|651144264 FTA|640890401 RC503|2505264838 FSC148|2504845252 FSC021|2504834824 FSC054|2504841345 FTE|642881751 FSC230|2505260378 FSC595|2513054734 FSC208|2505274197 URFT1|647004128 FSC539|2504853886 U112|639752403 FSC200|2504745197 LVS|637906920 MI001730|2505264040 MA00-2987|2505272107 FSC160|2504849433 FSC159|2504847531 OSU18|638146409 FSC147|641732872 OR96246|2505261393 FSC198|638060272 GA99-3548|647556388 FSC022|647555313 FTG|643154175 SCHUS4|637614767 FSC033|647551938 GA99-3549|647553342 FSC454|2504851501 FSC154|2504846834 ATCC25017|641555866 FSC039|2504838515 FSC037|2504836520 FSC772|2504864860 ATCC25015|2505268746 FSC145|2504842948 FSC771|2504862192 FSC770|2504859286 FSC846|2504878242 FSC775|2504872363 FSC774|2504870024 FDC178|2504880180 FSC769|2504858525 FSC845|2504875575
Ftu1339: 3523|651144265 FSC021|2504834825 FSC054|2504841346 FSC230|2505260377 FSC022|647555314 FSC159|2504847530 FSC198|638060273 FTE|642881752 GA99-3549|647553343 U112|639752404 MA00-2987|2505272108 SCHUS4|637614768 FSC033|647551939 RC503|2505264837 FSC208|2505274196 FSC539|2504853885 FSC200|2504745198 LVS|637906921 MI001730|2505264039 OSU18|638146410 OR96246|2505261394 FSC454|2504851502 FSC148|2504845251 FSC147|641732873 FSC160|2504849434 GA99-3548|647556389 FSC595|2513054733 FTG|643154176 FTA|640890402 ATCC25017|641555865 FSC039|2504838516 FSC154|2504846833 FSC037|2504836519 FSC145|2504842949 ATCC25015|2505268745 FSC772|2504864861 FSC846|2504878243 FSC775|2504872364 FSC774|2504870023 FDC178|2504880181 FSC769|2504858524 FSC771|2504862193 FSC770|2504859287 FSC845|2504875576 URFT1|647003409
Ftu1340: 3523|651144281 FSC454|2504851678 FTE|642881783 FSC595|2513054910 GA99-3549|647553358 U112|639752430 FTG|643154205 GA99-3548|647556402 FSC159|2504847515 RC503|2505264810 FSC148|2504845234 FSC208|2505273472 FSC539|2504854453 FSC200|2504745221 LVS|637906936 FSC147|641732884 OR96246|2505260845 FTA|640890422 FSC230|2505260359 URFT1|647004553 MI001730|2505262579 OSU18|638146423 FSC021|2504835370 FSC022|647555326 FSC160|2504849449 FSC198|638060285 MA00-2987|2505272127 SCHUS4|637614780 FSC033|647551950 FSC845|2504875580 ATCC25015|2505268713 FSC145|2504842963 FSC772|2504864807 ATCC25017|641555851 FSC039|2504838530 FSC037|2504836505 FSC846|2504878220 FSC775|2504871996 FSC769|2504858466 FSC154|2504846819 FSC771|2504862230 FSC770|2504859323 FSC054|2504840820 FDC178|2504880285 FSC774|2504870099
Ftu1341: 3523|651144282 FSC454|2504851679 GA99-3548|647556403 FSC159|2504847514 FSC160|2504849450 FSC198|638060286 FSC021|2504835369 FSC054|2504840821 FSC230|2505260358 FSC022|647555327 MA00-2987|2505272128 SCHUS4|637614781 FSC033|647551951 FTE|642881784 FSC595|2513054909 U112|639752431 FTG|643154206 RC503|2505264809 FSC208|2505273473 FSC539|2504854452 FSC200|2504745222 LVS|637906937 MI001730|2505262580 OSU18|638146424 OR96246|2505260844 FSC148|2504845233 FSC147|641732885 GA99-3549|647553359 FTA|640890423 URFT1|647004554 FSC845|2504875581 FSC771|2504862231 FSC770|2504859324 ATCC25017|641555850 FSC039|2504838531 FSC154|2504846818 FSC037|2504836504 FSC145|2504842964 FSC846|2504878219 FSC775|2504871997 FSC774|2504870100 FDC178|2504880284 FSC769|2504858467 ATCC25015|2505268712 FSC772|2504864808
Ftu1342: 3523|651144283 FSC454|2504851680 FSC198|638060287 FSC054|2504840822 FSC595|2513054908 GA99-3549|647553360 FTG|643154207 MA00-2987|2505272129 SCHUS4|637614782 FSC033|647551952 FTA|640890424 RC503|2505264808 FSC208|2505273474 URFT1|647004555 FSC539|2504854451 FSC200|2504745223 LVS|637906938 MI001730|2505262581 OSU18|638146425 OR96246|2505260843 FTE|642881785 U112|639752432 FSC148|2504845232 FSC147|641732886 FSC160|2504849451 FSC230|2505260357 GA99-3548|647556404 FSC159|2504847513 FSC021|2504835368 FSC022|647555328 FSC845|2504875582 FSC154|2504846817 ATCC25015|2505268711 FSC145|2504842965 ATCC25017|641555849 FSC039|2504838532 FSC037|2504836503 FSC771|2504862232 FSC770|2504859325 FSC846|2504878218 FSC775|2504871998 FSC774|2504870101 FDC178|2504880283 FSC772|2504864809 FSC769|2504858468
Ftu1343: 3523|651144284 FSC454|2504851681 FSC198|638060288 FTA|640890425 GA99-3548|647556405 RC503|2505264807 FSC021|2504835367 FSC054|2504840823 FTE|642881786 FSC230|2505260356 FSC595|2513054907 FSC208|2505273475 GA99-3549|647553361 URFT1|647004556 FSC539|2504854450 FSC022|647555329 U112|639752433 FTG|643154208 FSC200|2504745224 LVS|637906939 MI001730|2505262582 MA00-2987|2505272130 SCHUS4|637614783 FSC160|2504849452 FSC159|2504847512 OSU18|638146426 OR96246|2505260842 FSC033|647551953 FSC148|2504845231 FSC147|641732887 FSC845|2504875583 FSC772|2504864810 FSC154|2504846816 ATCC25015|2505268710 FSC145|2504842966 FSC846|2504878217 FSC775|2504871999 FSC774|2504870102 FDC178|2504880282 FSC769|2504858469 FSC771|2504862233 FSC770|2504859326 ATCC25017|641555848 FSC039|2504838533 FSC037|2504836502
Ftu1344: 3523|651144286 FSC160|2504849454 FSC054|2504840826 FSC230|2505260353 OSU18|638146429 MA00-2987|2505272134 FSC033|647551954 FSC198|638060291 SCHUS4|637614786 FSC021|2504835364 FSC022|647555330 FTA|640890428 RC503|2505264805 FSC208|2505273477 URFT1|647004559 FSC539|2504854447 FSC200|2504745226 LVS|637906941 MI001730|2505262585 OR96246|2505260839 FSC148|2504845228 FSC147|641732888 FSC454|2504851683 GA99-3548|647556407 FTE|642881788 U112|639752435 FTG|643154210 FSC159|2504847510 FSC595|2513054905 GA99-3549|647553363 FSC846|2504878215 FSC775|2504872001 FSC774|2504870104 FDC178|2504880280 FSC772|2504864812 FSC769|2504858471 FSC145|2504842968 ATCC25017|641555846 FSC039|2504838535 FSC037|2504836500 FSC845|2504875584 ATCC25015|2505268708 FSC154|2504846814 FSC771|2504862235 FSC770|2504859328
Ftu1345: 3523|651144287 FSC160|2504849455 FSC454|2504851684 FTA|640890429 RC503|2505264804 FSC148|2504845227 FSC021|2504835363 FTE|642881789 FSC595|2513054904 FSC208|2505273478 GA99-3549|647553364 URFT1|647004560 FSC539|2504854446 FSC022|647555331 U112|639752436 FTG|643154211 FSC200|2504745227 LVS|637906942 MI001730|2505262586 FSC159|2504847509 OSU18|638146430 FSC147|641732889 OR96246|2505260838 FSC198|638060292 FSC054|2504840827 FSC230|2505260352 MA00-2987|2505272135 SCHUS4|637614787 FSC033|647551955 FSC845|2504875585 GA99-3548|647556408 FSC846|2504878214 ATCC25017|641555845 FSC775|2504872002 FSC774|2504870105 FSC039|2504838536 FSC154|2504846813 FDC178|2504880279 FSC769|2504858472 FSC037|2504836499 FSC145|2504842969 FSC772|2504864813 ATCC25015|2505268707 FSC771|2504862236 FSC770|2504859329
Ftu1346: 3523|651144291 FTE|642881793 U112|639752440 FTG|643154215 FSC160|2504849459 FSC454|2504851688 GA99-3548|647556412 FSC148|2504844973 FSC054|2504840882 FSC230|2505259177 FSC595|2513054900 GA99-3549|647553368 FSC159|2504847505 FSC147|641732891 FTA|640890437 RC503|2505265378 FSC021|2504834263 FSC208|2505273335 URFT1|647003252 FSC022|647555333 FSC200|2504745236 MI001730|2505262983 OSU18|638146431 OR96246|2505262289 FSC539|2504853302 FSC198|638060295 MA00-2987|2505272143 SCHUS4|637614790 FSC033|647551957 LVS|637906944 ATCC25015|2505268703 FSC145|2504842973 FSC846|2504878210 FSC775|2504872006 FSC774|2504870109 FSC154|2504846809 FDC178|2504880275 FSC769|2504858476 FSC772|2504864817 ATCC25017|641555841 FSC039|2504838540 FSC037|2504836495 FSC771|2504862240 FSC770|2504859333 FSC845|2504875588
Ftu1347: 3523|651144294 FSC454|2504851690 GA99-3548|647556414 GA99-3549|647553370 FTG|643154218 FSC160|2504849461 FSC159|2504847503 FSC198|638060298 FSC021|2504834265 FSC054|2504840879 FSC230|2505259174 FSC022|647555335 MA00-2987|2505272145 SCHUS4|637614793 FSC033|647551959 FTE|642881796 U112|639752442 FTA|640890441 RC503|2505265376 FSC208|2505273337 URFT1|647003255 FSC539|2504853304 FSC200|2504745238 LVS|637906946 MI001730|2505262981 OSU18|638146434 OR96246|2505262287 FSC148|2504844970 FSC147|641732892 FSC595|2513054898 FSC845|2504875590 FSC145|2504842976 ATCC25017|641555839 FSC039|2504838543 FSC037|2504836492 FSC154|2504846806 ATCC25015|2505268700 FSC771|2504862244 FSC770|2504859337 FSC846|2504878878 FSC775|2504872553 FSC774|2504870485 FDC178|2504880685 FSC772|2504865345 FSC769|2504859062
Ftu1348: 3523|651144295 FSC454|2504851691 FSC022|647555336 FSC198|638060299 FSC148|2504844969 FSC021|2504834266 FSC054|2504840878 FTE|642881797 FSC230|2505259173 GA99-3549|647553371 U112|639752443 FTG|643154219 MA00-2987|2505272146 SCHUS4|637614794 FSC160|2504849462 FSC147|641732893 FSC033|647551960 GA99-3548|647556415 FSC595|2513054897 FSC159|2504847502 FTA|640890442 RC503|2505265375 FSC208|2505273338 URFT1|647003256 FSC539|2504853305 FSC200|2504745239 LVS|637906947 MI001730|2505262980 OSU18|638146435 OR96246|2505262286 ATCC25017|641555838 FSC154|2504846805 FSC037|2504836491 FSC145|2504842977 FSC771|2504862245 FSC770|2504859338 FSC039|2504838544 FSC846|2504878879 FSC775|2504872552 FSC774|2504870484 FDC178|2504880686 FSC772|2504865346 FSC769|2504859061 ATCC25015|2505268699 FSC845|2504875591
Ftu1349: 3523|651144296 FSC454|2504851692 FSC198|638060300 FTA|640890443 RC503|2505265374 FSC054|2504840877 FSC230|2505259172 FSC208|2505273339 GA99-3549|647553372 URFT1|647003257 FSC539|2504853306 FTG|643154220 FSC200|2504745240 LVS|637906948 MI001730|2505262979 MA00-2987|2505272147 SCHUS4|637614795 OSU18|638146436 OR96246|2505262285 FSC033|647551961 FTE|642881798 U112|639752444 GA99-3548|647556416 FSC595|2513054896 FSC148|2504844968 FSC147|641732894 FSC160|2504849463 FSC021|2504834267 FSC022|647555337 FSC159|2504847501 ATCC25017|641555837 FSC037|2504836490 FSC145|2504842978 FSC154|2504846804 FSC771|2504862246 FSC770|2504859339 FSC846|2504878880 FSC775|2504872551 FSC774|2504870483 FDC178|2504880687 FSC772|2504865347 FSC769|2504859060 ATCC25015|2505268698 FSC845|2504875592 FSC039|2504838545
Ftu1350: 3523|651144297 FSC454|2504851693 FTG|643154221 FSC595|2513054895 FSC160|2504849464 FSC148|2504844967 FSC054|2504840876 FSC147|641732895 GA99-3548|647556417 FSC159|2504847500 FSC198|638060301 MA00-2987|2505272148 SCHUS4|637614796 FSC033|647551962 GA99-3549|647553373 FSC230|2505259171 FTE|642881799 U112|639752445 FTA|640890444 RC503|2505265373 FSC208|2505273340 URFT1|647003258 FSC539|2504853307 FSC200|2504745241 LVS|637906949 MI001730|2505262978 OSU18|638146437 OR96246|2505262284 FSC022|647555338 FSC021|2504834268 FSC845|2504875593 ATCC25015|2505268697 FSC846|2504878881 FSC775|2504872550 FSC774|2504870482 FDC178|2504880688 FSC769|2504859059 FSC772|2504865348 FSC771|2504862247 FSC770|2504859340 FSC039|2504838546 FSC037|2504836489 FSC145|2504842979 FSC154|2504846803 ATCC25017|641555836
Ftu1351: 3523|651144298 FSC454|2504851694 FSC160|2504849465 FSC198|638060302 GA99-3548|647556418 FSC148|2504844966 FSC021|2504834269 FSC054|2504840875 FTE|642881800 FSC230|2505259170 FSC595|2513054894 GA99-3549|647553374 FSC022|647555339 U112|639752446 FTG|643154222 MA00-2987|2505272149 SCHUS4|637614797 FSC159|2504847499 FSC147|641732896 FSC033|647551963 FTA|640890445 RC503|2505265372 FSC208|2505273341 URFT1|647003259 FSC539|2504853308 FSC200|2504745242 LVS|637906950 MI001730|2505262977 OSU18|638146438 OR96246|2505262283 FSC845|2504875595 FSC145|2504842980 ATCC25017|641555835 FSC039|2504838547 FSC154|2504846802 FSC037|2504836488 ATCC25015|2505268696 FSC846|2504878882 FSC775|2504872549 FSC774|2504870481 FDC178|2504880689 FSC772|2504865349 FSC769|2504859058 FSC771|2504862248 FSC770|2504859341
Ftu1352: 3523|651144299 FSC454|2504851695 FSC198|638060303 FSC054|2504840874 FTE|642881801 FSC230|2505259169 U112|639752447 MA00-2987|2505272150 SCHUS4|637614798 FSC033|647551964 FSC595|2513054893 GA99-3549|647553375 GA99-3548|647556419 FSC159|2504847498 FTG|643154223 FSC148|2504844965 FSC147|641732897 FSC160|2504849466 FTA|640890446 RC503|2505265371 FSC021|2504834270 FSC208|2505273342 URFT1|647003260 FSC539|2504853309 FSC200|2504745243 LVS|637906951 MI001730|2505262976 OSU18|638146439 OR96246|2505262282 FSC022|647555340 FSC145|2504842981 ATCC25017|641555834 FSC039|2504838548 FSC154|2504846801 FSC037|2504836487 FSC845|2504875596 ATCC25015|2505268695 FSC846|2504878883 FSC775|2504872548 FSC774|2504870480 FDC178|2504880690 FSC769|2504859057 FSC772|2504865350 FSC771|2504862249 FSC770|2504859342
Ftu1353: 3523|651144302 FSC454|2504851698 FTE|642881804 U112|639752450 FSC595|2513054890 FSC160|2504849469 GA99-3548|647556422 GA99-3549|647553378 FTG|643154226 FSC159|2504847495 FSC198|638060306 FTA|640890449 RC503|2505265368 FSC148|2504844962 FSC054|2504840871 FSC230|2505259166 FSC208|2505273345 URFT1|647003262 FSC539|2504853312 FSC200|2504745246 LVS|637906954 MI001730|2505262973 MA00-2987|2505272153 SCHUS4|637614801 OSU18|638146442 FSC147|641732900 OR96246|2505262279 FSC033|647551967 FSC021|2504834273 FSC022|647555343 FSC845|2504875599 FSC039|2504839015 FSC154|2504846797 FSC037|2504837139 ATCC25015|2505268691 FSC145|2504842985 FSC846|2504877611 FSC775|2504871184 FSC774|2504869220 FDC178|2504879497 FSC769|2504857512 FSC771|2504862254 FSC770|2504859347 FSC772|2504864170 ATCC25017|641555829
Ftu1354: 3523|651144307 FSC454|2504851703 FSC595|2513054885 FTG|643154231 FTE|642881809 U112|639752455 FSC148|2504844079 FSC054|2504840865 FSC230|2505259160 GA99-3549|647553383 FSC160|2504849474 FSC159|2504847490 FSC147|641732904 FSC198|638060308 MA00-2987|2505272159 SCHUS4|637614803 FSC033|647551970 GA99-3548|647556427 FTA|640890456 RC503|2505265361 FSC208|2505273352 URFT1|647003028 FSC539|2504853319 FSC200|2504745253 LVS|637906958 MI001730|2505262966 OSU18|638146446 OR96246|2505262272 FSC021|2504834279 FSC022|647555347 ATCC25017|641555824 FSC039|2504839010 FSC037|2504837144 ATCC25015|2505268686 FSC154|2504846792 FSC145|2504842990 FSC846|2504877194 FSC775|2504870915 FSC774|2504868880 FDC178|2504879120 FSC769|2504857017 FSC771|2504862263 FSC772|2504863794 FSC770|2504859355 FSC845|2504875605
Ftu1355: 3523|651144309 FSC454|2504851705 FSC148|2504844081 FSC147|641732906 FSC198|638060310 FSC054|2504840863 FSC230|2505259158 SCHUS4|637614805 FSC033|647551972 FTA|640890458 RC503|2505265359 FSC208|2505273354 URFT1|647003030 FSC539|2504853321 FSC200|2504745255 LVS|637906960 MI001730|2505262964 OSU18|638146448 OR96246|2505262270 FSC021|2504834281 FSC022|647555349 FSC595|2513054883 GA99-3549|647553385 FTG|643154233 FTE|642881811 U112|639752457 FSC160|2504849476 FSC159|2504847488 MA00-2987|2505272161 FSC845|2504875608 FSC154|2504846790 ATCC25015|2505268685 FSC145|2504842991 FDC178|2504879119 ATCC25017|641555823 FSC039|2504839009 FSC037|2504837145 FSC846|2504877195 FSC775|2504870916 FSC774|2504868881 FSC769|2504857018 FSC772|2504863795 FSC771|2504862264 FSC770|2504859356 GA99-3548|647556429
Ftu1356: 3523|651144314 FSC454|2504851710 FTE|642881816 FSC595|2513054878 U112|639752462 FSC160|2504849481 FSC198|638060316 FSC054|2504840858 FSC230|2505259153 MA00-2987|2505272168 SCHUS4|637614811 FSC033|647551976 FTG|643154238 GA99-3549|647553390 GA99-3548|647556434 FSC159|2504847483 FSC148|2504844088 FSC147|641732910 FSC845|2504875612 FTA|640890463 RC503|2505265354 FSC021|2504834288 FSC208|2505273359 URFT1|647003034 FSC539|2504853326 FSC022|647554920 FSC200|2504745260 LVS|637906965 MI001730|2505262959 OSU18|638146452 OR96246|2505262265 FSC771|2504862269 FSC770|2504859361 ATCC25015|2505268680 ATCC25017|641555818 FSC039|2504838090 FSC154|2504846785 FSC037|2504836067 FSC145|2504842996 FSC846|2504877326 FSC772|2504864006 FSC775|2504870966 FSC774|2504869308 FDC178|2504879316 FSC769|2504858893
Ftu1357: 3523|651144315 FSC454|2504851711 FSC198|638060317 FTE|642881818 U112|639752464 MA00-2987|2505272169 SCHUS4|637614812 FSC033|647551977 FSC595|2513054590 FTG|643154240 FSC021|2504834289 FSC022|647554921 FSC054|2504840857 FSC230|2505259152 FSC148|2504844089 FSC147|641732911 FTA|640890464 RC503|2505265353 FSC208|2505273360 URFT1|647003035 FSC539|2504853327 FSC200|2504745261 LVS|637906966 MI001730|2505262958 OSU18|638146453 OR96246|2505262264 GA99-3549|647553392 GA99-3548|647556435 FSC160|2504849483 FSC159|2504847482 FSC845|2504875613 FSC154|2504846784 ATCC25015|2505268679 FSC771|2504862270 FSC770|2504859362 FSC145|2504842998 ATCC25017|641555817 FSC039|2504838091 FSC037|2504836066 FSC846|2504877325 FSC775|2504870965 FSC774|2504869307 FDC178|2504879315 FSC769|2504858892 FSC772|2504864007
Ftu1358: 3523|651144317 FSC454|2504851713 FTG|643154242 FTE|642881820 U112|639752466 FSC198|638060319 GA99-3548|647556437 FSC021|2504834291 FSC595|2513054588 GA99-3549|647553394 FSC022|647554923 MA00-2987|2505272171 SCHUS4|637614814 FSC159|2504847480 FSC033|647551979 FSC054|2504840855 FSC230|2505259150 FSC160|2504849485 FSC148|2504844091 FSC147|641732913 FTA|640890466 RC503|2505265193 FSC208|2505273362 URFT1|647003037 FSC539|2504853329 FSC200|2504745263 LVS|637906968 MI001730|2505262956 OSU18|638146455 OR96246|2505262262 FSC845|2504875615 FSC145|2504843000 ATCC25017|641555815 ATCC25015|2505268677 FSC154|2504846782 FSC039|2504838093 FSC037|2504836064 FSC771|2504862272 FSC770|2504859364 FSC772|2504864009 FSC846|2504877323 FSC775|2504870963 FSC774|2504869305 FDC178|2504879313 FSC769|2504858890
Ftu1359: 3523|651144318 FSC454|2504851714 FTG|643154243 GA99-3548|647556438 FTE|642881821 FSC595|2513054587 U112|639752467 FSC159|2504847479 FSC198|638060320 MA00-2987|2505272172 SCHUS4|637614815 FSC033|647551980 FSC160|2504849486 FSC054|2504840854 FSC230|2505259149 GA99-3549|647553395 FSC148|2504844092 FSC021|2504834292 FSC022|647554924 FSC147|641732914 FTA|640890467 RC503|2505265192 FSC208|2505273363 URFT1|647003038 FSC539|2504853330 FSC200|2504745264 LVS|637906969 MI001730|2505262955 OSU18|638146456 OR96246|2505262261 FSC845|2504875616 FSC154|2504846781 FSC771|2504862273 FSC770|2504859365 FSC145|2504843001 ATCC25015|2505268676 ATCC25017|641555814 FSC039|2504838094 FSC037|2504836063 FSC846|2504877322 FSC775|2504870962 FSC774|2504869304 FDC178|2504879312 FSC769|2504858889 FSC772|2504864010
Ftu1360: 3523|651144319 GA99-3548|647556439 FTG|643154244 FSC159|2504847478 GA99-3549|647553396 FSC454|2504851715 FTE|642881822 U112|639752468 RC503|2505265191 FSC021|2504834293 FSC208|2505273364 FSC539|2504853331 FSC022|647554925 FSC200|2504745265 LVS|637906970 MI001730|2505262954 OSU18|638146457 OR96246|2505262260 FTA|640890468 URFT1|647003039 FSC160|2504849487 FSC198|638060321 MA00-2987|2505272173 SCHUS4|637614816 FSC033|647551981 FSC595|2513054586 FSC148|2504844093 FSC147|641732915 FSC054|2504840853 FSC230|2505259148 ATCC25017|641555813 FSC039|2504838095 FSC037|2504836062 FSC145|2504843002 FSC154|2504846780 ATCC25015|2505268675 FSC845|2504875617 FSC846|2504877321 FSC775|2504870961 FSC774|2504869303 FDC178|2504879311 FSC769|2504858888 FSC772|2504864011 FSC771|2504862274 FSC770|2504859366
Ftu1361: 3523|651144321 FSC454|2504851717 GA99-3549|647553398 FSC148|2504844095 FSC147|641732917 FSC160|2504849489 GA99-3548|647556441 FSC159|2504847476 FTG|643154246 FTA|640890488 FTE|642881824 URFT1|647004512 FSC539|2504853574 U112|639752470 MI001730|2505263095 OSU18|638146474 OR96246|2505261211 FSC054|2504840851 FSC230|2505259146 FSC595|2513054584 FSC198|638060323 MA00-2987|2505272175 SCHUS4|637614818 FSC033|647551983 RC503|2505264716 FSC208|2505273296 FSC200|2504745287 LVS|637906990 FSC021|2504834480 FSC022|647554926 FSC845|2504875620 FSC772|2504864013 FSC846|2504877319 FSC775|2504870959 FSC774|2504869301 FDC178|2504879309 FSC769|2504858886 FSC154|2504846778 ATCC25017|641555811 FSC039|2504838097 FSC037|2504836060 FSC145|2504843004 ATCC25015|2505268673 FSC771|2504862278 FSC770|2504859370
Ftu1362: 3523|651144322 FSC454|2504851718 FSC198|638060324 FTA|640890489 GA99-3548|647556442 RC503|2505264717 FSC148|2504844096 FSC021|2504834481 FSC054|2504840850 FTE|642881825 FSC230|2505259145 FSC595|2513054583 FSC208|2505273297 GA99-3549|647553399 URFT1|647004513 FSC539|2504853575 FSC022|647554927 U112|639752471 FSC200|2504745288 LVS|637906991 MI001730|2505263096 MA00-2987|2505272176 SCHUS4|637614819 FSC160|2504849490 FSC159|2504847475 OSU18|638146475 FSC147|641732918 OR96246|2505261212 FSC033|647551984 FTG|643154247 FSC845|2504875621 ATCC25017|641555810 FSC039|2504838098 FSC037|2504836059 FSC846|2504877318 FSC775|2504870958 FSC774|2504869300 FDC178|2504879308 FSC772|2504864014 FSC769|2504858885 FSC154|2504846777 FSC145|2504843005 ATCC25015|2505268672 FSC771|2504862279 FSC770|2504859371
Ftu1363: 3523|651144323 FSC454|2504851719 FSC198|638060325 FSC054|2504840849 FSC230|2505259144 MA00-2987|2505272177 SCHUS4|637614820 FSC033|647551985 FSC160|2504849491 FTE|642881826 FSC595|2513054582 GA99-3549|647553400 U112|639752472 FTG|643154248 FSC148|2504844097 FSC147|641732919 FTA|640890490 FSC021|2504834482 FSC208|2505273298 URFT1|647004514 FSC022|647554928 FSC200|2504745289 LVS|637906992 MI001730|2505263097 OSU18|638146476 OR96246|2505261213 FSC539|2504853576 GA99-3548|647556443 FSC159|2504847474 FSC845|2504875622 FSC771|2504862280 FSC770|2504859372 ATCC25017|641555809 FSC039|2504838099 FSC154|2504846776 FSC037|2504836058 ATCC25015|2505268671 FSC145|2504843006 FSC846|2504877317 FSC775|2504870957 FSC774|2504869299 FDC178|2504879307 FSC769|2504858884 FSC772|2504864015 RC503|2505264718
Ftu1364: 3523|651144326 FSC454|2504851722 URFT1|647004516 FSC539|2504853578 OR96246|2505261215 FSC230|2505259141 FSC198|638060328 GA99-3548|647556446 RC503|2505264720 FSC021|2504834484 FSC054|2504840846 FTE|642881829 FSC208|2505273300 FSC022|647554930 U112|639752475 FTG|643154251 FSC200|2504745291 LVS|637906994 MI001730|2505263099 MA00-2987|2505272180 SCHUS4|637614823 FSC159|2504847471 OSU18|638146478 FSC033|647551988 FSC595|2513054579 FSC148|2504844100 FSC147|641732921 GA99-3549|647553403 FSC160|2504849494 FSC845|2504875625 FTA|640890492 FSC039|2504838102 FSC037|2504836055 FSC154|2504846773 FSC145|2504843009 ATCC25017|641555806 ATCC25015|2505268668 FSC846|2504877313 FSC775|2504870953 FSC774|2504869295 FDC178|2504879303 FSC769|2504858880 FSC771|2504862283 FSC770|2504859375 FSC772|2504864019
Ftu1365: 3523|651144329 FSC198|638060331 GA99-3548|647556449 FSC148|2504845180 FSC021|2504834487 FTE|642881832 FSC595|2513054576 GA99-3549|647553406 FSC022|647554933 U112|639752478 MA00-2987|2505272183 SCHUS4|637614826 FSC159|2504847468 FSC147|641732924 FSC033|647551991 FSC454|2504851725 FSC160|2504849497 FTA|640890495 RC503|2505264723 FSC208|2505273303 URFT1|647004519 FSC539|2504853581 FSC200|2504745294 LVS|637906997 MI001730|2505263102 OSU18|638146481 OR96246|2505261218 FTG|643154254 FSC054|2504840843 FSC230|2505259138 FSC845|2504875629 ATCC25017|641555803 FSC039|2504838105 FSC154|2504846770 FSC037|2504836052 FSC145|2504843012 ATCC25015|2505268665 FSC846|2504877308 FSC775|2504870948 FSC774|2504869290 FDC178|2504879298 FSC772|2504864024 FSC769|2504858875 FSC771|2504862288 FSC770|2504859380
Ftu1366: 3523|651144330 FSC454|2504851726 GA99-3548|647556450 GA99-3549|647553407 U112|639752479 FSC159|2504847467 FSC160|2504849498 FSC595|2513054575 FSC198|638060332 RC503|2505264724 FSC021|2504834488 FSC208|2505273304 URFT1|647004520 FSC539|2504853582 FSC022|647554934 FSC200|2504745295 LVS|637906998 MI001730|2505263103 SCHUS4|637614827 OSU18|638146482 OR96246|2505261219 FSC033|647551992 FSC054|2504840842 FSC230|2505259137 FSC148|2504845181 FSC147|641732925 FTE|642881833 FTG|643154255 FSC845|2504875630 FTA|640890496 ATCC25017|641555802 FSC039|2504838106 FSC154|2504846769 FSC037|2504836051 FSC145|2504843013 ATCC25015|2505268664 FSC846|2504877307 FSC775|2504870947 FSC774|2504869289 FSC769|2504858874 FSC771|2504862289 FSC770|2504859381 FDC178|2504879297 FSC772|2504864025 MA00-2987|2505272184
Ftu1367: 3523|651144331 FSC454|2504851727 GA99-3548|647556451 FTE|642881834 FSC595|2513054574 GA99-3549|647553408 U112|639752480 FTG|643154256 FSC160|2504849499 FSC159|2504847466 FSC198|638060333 FSC054|2504840841 FSC230|2505259136 MA00-2987|2505272185 SCHUS4|637614828 FSC033|647551993 FSC022|647554935 FSC021|2504834489 FSC148|2504845182 FSC147|641732926 FTA|640890497 RC503|2505264725 FSC208|2505273305 URFT1|647004521 FSC539|2504853583 FSC200|2504745296 LVS|637906999 MI001730|2505263104 OSU18|638146483 OR96246|2505261220 FSC154|2504846768 ATCC25015|2505268663 FSC145|2504843014 ATCC25017|641555801 FSC039|2504838107 FSC037|2504836050 FSC772|2504864026 FDC178|2504879296 FSC771|2504862290 FSC770|2504859382 FSC845|2504875632 FSC846|2504877305 FSC775|2504870945 FSC774|2504869287 FSC769|2504858872
Ftu1368: 3523|651144332 GA99-3549|647553409 FSC198|638060334 FTA|640890498 RC503|2505264726 FSC148|2504845183 FSC021|2504834490 FSC054|2504840840 FSC230|2505259135 FSC208|2505273306 URFT1|647004522 FSC539|2504853584 FSC022|647554936 FSC200|2504745297 LVS|637907000 MI001730|2505263105 MA00-2987|2505272186 SCHUS4|637614829 FSC147|641732927 OR96246|2505261221 FSC033|647551994 GA99-3548|647556452 FTE|642881835 FSC595|2513054573 U112|639752481 FTG|643154257 FSC160|2504849500 FSC159|2504847465 FSC454|2504851728 OSU18|638146484 FSC845|2504875633 ATCC25015|2505268662 FSC154|2504846767 FDC178|2504879295 FSC145|2504843015 FSC846|2504877304 ATCC25017|641555800 FSC775|2504870944 FSC774|2504869286 FSC039|2504838108 FSC769|2504858871 FSC037|2504836049 FSC771|2504862291 FSC770|2504859383 FSC772|2504864027
Ftu1369: 3523|651144334 FSC454|2504851730 FSC198|638060336 FSC148|2504845186 FSC054|2504840838 FSC230|2505259133 FSC022|647554937 FTG|643154259 MA00-2987|2505272188 SCHUS4|637614831 FSC147|641732928 FSC033|647551996 GA99-3548|647556454 FSC595|2513054571 FSC159|2504847463 GA99-3549|647553411 FTA|640890501 RC503|2505264728 FSC208|2505273308 URFT1|647004523 FSC539|2504853586 FSC200|2504745299 LVS|637907003 MI001730|2505263107 OSU18|638146485 OR96246|2505261223 FSC021|2504834492 FTE|642881837 U112|639752483 FSC160|2504849502 FSC845|2504875635 ATCC25015|2505268661 FSC846|2504877654 FSC775|2504872666 FSC774|2504870640 FDC178|2504879048 FSC769|2504857009 FSC772|2504865480 FSC154|2504846764 ATCC25017|641555797 FSC039|2504838111 FSC037|2504836046 FSC145|2504843016 FSC771|2504862292 FSC770|2504859384
Ftu1370: 3523|651144335 FSC454|2504851731 FSC148|2504845187 FSC147|641732929 FSC595|2513054570 GA99-3548|647556455 GA99-3549|647553412 U112|639752484 FSC160|2504849503 FSC159|2504847462 FSC054|2504840837 FSC230|2505259132 FSC198|638060337 MA00-2987|2505272189 SCHUS4|637614832 FSC033|647551997 RC503|2505264729 FSC021|2504834493 FSC208|2505273309 URFT1|647004524 FSC539|2504853587 FSC022|647554938 FSC200|2504745300 LVS|637907004 MI001730|2505263108 OSU18|638146486 OR96246|2505261224 FTE|642881838 FTG|643154260 FTA|640890502 FSC845|2504875636 ATCC25017|641555796 FSC039|2504838112 FSC037|2504836045 FSC154|2504846763 ATCC25015|2505268660 FSC145|2504843017 FSC771|2504862293 FSC770|2504859385 FSC846|2504877489 FSC775|2504872667 FSC774|2504870641 FDC178|2504879049 FSC769|2504857010 FSC772|2504865481
Ftu1371: 3523|651144336 FSC454|2504851732 FTE|642881839 FTG|643154261 FSC595|2513054569 FSC160|2504849504 FSC159|2504847461 GA99-3548|647556456 GA99-3549|647553413 U112|639752485 RC503|2505264730 FSC148|2504845188 FSC021|2504834494 FSC054|2504840836 FSC230|2505259131 FSC208|2505273310 FSC539|2504853588 FSC200|2504745301 MI001730|2505263109 MA00-2987|2505272190 OR96246|2505261225 FSC198|638060338 URFT1|647004525 FSC022|647554939 LVS|637907005 SCHUS4|637614833 OSU18|638146487 FSC147|641732930 FSC033|647551998 FSC845|2504875637 FTA|640890503 FSC154|2504846762 ATCC25015|2505268659 FSC145|2504843018 ATCC25017|641555795 FSC039|2504838113 FSC037|2504836044 FSC846|2504877488 FSC775|2504872668 FSC774|2504870642 FDC178|2504879050 FSC772|2504865482 FSC769|2504857011 FSC771|2504862294 FSC770|2504859386
Ftu1372: 3523|651144337 FSC454|2504851733 GA99-3549|647553414 GA99-3548|647556457 FSC159|2504847460 FSC160|2504849505 FTE|642881840 U112|639752486 FSC595|2513054568 FSC198|638060339 MA00-2987|2505272191 SCHUS4|637614834 FSC033|647551999 FSC054|2504840835 FSC230|2505259130 FSC021|2504834495 FSC022|647554940 FTA|640890504 FSC208|2505273311 FSC539|2504853589 FSC200|2504745302 LVS|637907006 MI001730|2505263110 OSU18|638146488 OR96246|2505261226 RC503|2505264731 FSC147|641732931 FTG|643154262 FSC845|2504875638 FSC154|2504846761 ATCC25015|2505268658 FSC145|2504843019 ATCC25017|641555794 FSC039|2504838114 FSC037|2504836043 FSC846|2504877487 FSC775|2504872669 FSC774|2504870643 FDC178|2504879051 FSC769|2504857012 FSC772|2504865483 FSC771|2504862295 FSC770|2504859387 FSC148|2504845178 FSC148|2504845189
Ftu1373: 3523|651144338 FSC454|2504851734 FTE|642881841 U112|639752487 FTG|643154263 FSC595|2513054567 GA99-3548|647556458 GA99-3549|647553415 FSC159|2504847459 FSC021|2504834496 FSC054|2504840834 FSC230|2505259129 FSC022|647554941 FSC160|2504849506 FSC148|2504845177 FSC147|641732932 FTA|640890505 RC503|2505264732 FSC208|2505273312 URFT1|647004526 FSC539|2504853590 FSC200|2504745303 LVS|637907007 MI001730|2505263111 OSU18|638146489 OR96246|2505261227 FSC198|638060340 MA00-2987|2505272192 SCHUS4|637614835 FSC033|647552000 FSC845|2504875639 ATCC25017|641555793 FSC039|2504838115 FSC037|2504836042 FSC145|2504843020 FSC154|2504846760 ATCC25015|2505268656 FSC771|2504862297 FSC770|2504859389 FSC846|2504878807 FSC775|2504870779 FSC774|2504869112 FDC178|2504879237 FSC772|2504863830 FSC769|2504857661
Ftu1374: 3523|651144339 FSC454|2504851735 GA99-3548|647556459 GA99-3549|647553416 FTG|643154264 FSC159|2504847458 FSC054|2504840833 FTE|642881842 FSC230|2505259128 U112|639752488 FSC160|2504849507 FSC595|2513054566 FTA|640890506 RC503|2505264733 FSC021|2504834497 FSC208|2505273313 URFT1|647004527 FSC539|2504853591 FSC022|647554942 FSC200|2504745304 LVS|637907008 MI001730|2505263112 OSU18|638146490 OR96246|2505261228 FSC198|638060341 MA00-2987|2505272193 SCHUS4|637614836 FSC033|647552001 FSC148|2504845176 FSC147|641732933 FSC845|2504875640 FSC154|2504846759 ATCC25015|2505268655 FSC145|2504843021 ATCC25017|641555792 FSC039|2504838116 FSC037|2504836041 FSC846|2504878808 FSC775|2504870778 FSC774|2504869111 FDC178|2504879236 FSC769|2504857662 FSC772|2504863831 FSC771|2504862298 FSC770|2504859390
Ftu1375: LVS|637907009 3523|651144341 FSC454|2504851737 GA99-3549|647553418 FSC595|2513054564 GA99-3548|647556461 FTG|643154266 FTE|642881844 U112|639752490 FSC160|2504849509 FSC198|638060343 MA00-2987|2505272195 SCHUS4|637614838 FSC033|647552003 FTA|640890508 RC503|2505264735 FSC021|2504834499 FSC208|2505273315 FSC539|2504853593 FSC022|647554944 FSC200|2504745306 MI001730|2505263114 OSU18|638146492 OR96246|2505261230 FSC054|2504840831 FSC230|2505259126 FSC148|2504845174 FSC147|641732935 FSC845|2504875643 FSC154|2504846080 FSC771|2504862300 FSC770|2504859392 ATCC25017|641555790 FSC039|2504838118 FSC037|2504836039 FSC145|2504843023 ATCC25015|2505268653 FSC772|2504863833 FSC846|2504878810 FSC775|2504870776 FSC774|2504869109 FDC178|2504879234 FSC769|2504857664 FSC159|2504847456 URFT1|647004275
Ftu1376: 3523|651144342 FSC454|2504851738 GA99-3548|647556464 FSC595|2513054561 GA99-3549|647553419 FTG|643154269 FSC159|2504847452 FTE|642881845 U112|639752491 FSC054|2504840782 FSC160|2504849510 FTA|640890483 RC503|2505264753 FSC021|2504835172 FSC230|2505259312 FSC208|2505272754 URFT1|647003117 FSC539|2504854251 FSC022|647554948 FSC200|2504745282 LVS|637906985 MI001730|2505262605 OSU18|638146471 OR96246|2505260864 FSC148|2504844377 FSC147|641732937 FSC198|638060694 MA00-2987|2505270704 SCHUS4|637615190 FSC033|647552488 FSC845|2504875645 FSC154|2504846079 FSC145|2504843024 ATCC25015|2505268652 FSC846|2504878811 FSC775|2504870775 FSC774|2504869108 FSC769|2504857665 FSC772|2504863834 ATCC25017|641555789 FSC039|2504838119 FSC037|2504836038 FDC178|2504879233 FSC771|2504862301 FSC770|2504859393
Ftu1377: 3523|651144343 FSC454|2504851739 FTE|642881846 FSC595|2513054560 U112|639752492 FSC160|2504849511 GA99-3548|647556465 FTG|643154270 FSC159|2504847451 GA99-3549|647553420 FSC054|2504840783 FSC230|2505259311 FSC148|2504844378 FSC147|641732938 FTA|640890482 RC503|2505264752 FSC208|2505272753 URFT1|647003118 FSC539|2504854252 FSC200|2504745281 LVS|637906984 MI001730|2505262604 OSU18|638146470 OR96246|2505260865 MA00-2987|2505270703 FSC033|647552487 FSC198|638060693 SCHUS4|637615189 FSC021|2504835173 FSC022|647554949 FSC845|2504875646 ATCC25015|2505268651 ATCC25017|641555788 FSC039|2504838120 FSC154|2504846078 FSC037|2504836037 FSC145|2504843025 FSC771|2504862302 FSC770|2504859394 FSC772|2504863835 FSC846|2504878812 FSC775|2504870774 FSC774|2504869107 FSC769|2504857666 FDC178|2504879232
Ftu1378: 3523|651144344 FSC454|2504851740 FSC160|2504849512 FTG|643154271 GA99-3548|647556466 FSC021|2504835174 FSC054|2504840784 FTE|642881847 FSC230|2505259310 GA99-3549|647553421 FSC022|647554950 U112|639752493 FSC595|2513054559 FSC148|2504844379 FSC147|641732939 FSC159|2504847450 FSC198|638060692 MA00-2987|2505270702 SCHUS4|637615188 FSC033|647552486 FTA|640890481 RC503|2505264751 FSC208|2505272752 URFT1|647003119 FSC539|2504854253 FSC200|2504745280 LVS|637906983 MI001730|2505262603 OSU18|638146469 OR96246|2505260866 FSC845|2504875647 FSC846|2504878813 FSC775|2504870773 FSC774|2504869106 FDC178|2504879231 FSC769|2504857667 ATCC25017|641555787 FSC039|2504838121 FSC154|2504846077 FSC037|2504836036 ATCC25015|2505268650 FSC145|2504843026 FSC771|2504862303 FSC770|2504859395 FSC772|2504863836
Ftu1379: 3523|651144345 FSC454|2504851741 FSC159|2504847449 FTA|640890480 RC503|2505264750 FSC208|2505272751 FSC539|2504854254 FSC022|647554951 FSC200|2504745279 LVS|637906982 MI001730|2505262602 OSU18|638146468 OR96246|2505260867 FTE|642881848 U112|639752494 FTG|643154272 FSC160|2504849513 FSC595|2513054558 GA99-3549|647553422 GA99-3548|647556467 FSC021|2504835175 FSC198|638060691 MA00-2987|2505270701 SCHUS4|637615187 FSC033|647552485 FSC148|2504844380 FSC147|641732940 FSC054|2504840785 FSC230|2505259309 FSC845|2504875648 URFT1|647003120 FSC771|2504862304 FSC770|2504859396 FSC145|2504843027 FDC178|2504879230 FSC846|2504878814 FSC775|2504870772 FSC774|2504869105 FSC769|2504857668 FSC772|2504863837 ATCC25017|641555786 ATCC25015|2505268649 FSC039|2504838122 FSC037|2504836035 FSC154|2504846076
Ftu1380: 3523|651144346 FSC454|2504851742 FSC160|2504849514 FSC159|2504847448 GA99-3548|647556468 OSU18|638146467 FTA|640890479 FSC054|2504840786 FSC230|2505259308 URFT1|647003121 LVS|637906981 FSC022|647554952 MA00-2987|2505270700 FSC198|638060690 SCHUS4|637615186 FSC033|647552484 FTG|643154273 RC503|2505264749 FSC148|2504844381 FSC208|2505272750 FSC539|2504854255 FSC200|2504745278 MI001730|2505262601 FSC147|641732941 OR96246|2505260868 FSC595|2513054557 FSC021|2504835176 GA99-3549|647553423 FTE|642881849 U112|639752495 FSC845|2504875649 FSC772|2504863838 FSC846|2504878815 FSC775|2504870771 FSC774|2504869104 FDC178|2504879229 FSC769|2504857669 ATCC25015|2505268648 ATCC25017|641555785 FSC039|2504838123 FSC037|2504836034 FSC154|2504846075 FSC771|2504862305 FSC770|2504859397 FSC145|2504843028
Ftu1381: 3523|651144349 FSC454|2504851745 RC503|2505264746 FSC021|2504835179 FSC022|647554954 FSC198|638060688 FTA|640890476 FSC054|2504840789 FSC230|2505259305 FSC208|2505272887 URFT1|647003124 FSC539|2504854258 FSC200|2504745275 LVS|637906979 MI001730|2505262598 MA00-2987|2505270697 SCHUS4|637615184 OSU18|638146464 OR96246|2505260871 FSC033|647552483 FTE|642881858 FSC595|2513054548 U112|639752503 GA99-3548|647556470 GA99-3549|647553431 FTG|643154276 FSC160|2504849517 FSC148|2504844384 FSC147|641732942 FSC159|2504847445 FSC845|2504875650 FSC846|2504878818 FSC775|2504870768 FSC774|2504869101 FDC178|2504879226 FSC772|2504863841 FSC769|2504857672 ATCC25017|641555783 FSC039|2504838126 FSC037|2504836031 ATCC25015|2505268645 FSC145|2504843031 FSC771|2504862307 FSC770|2504859399 FSC154|2504846072
Ftu1382: 3523|651144350 FSC454|2504851746 FTE|642881859 GA99-3548|647556471 FSC595|2513054547 GA99-3549|647553432 FTG|643154277 U112|639752504 FSC021|2504835180 FSC022|647554955 FSC159|2504847444 FSC160|2504849518 FTA|640890475 FSC198|638060687 FSC054|2504840790 FSC230|2505259304 MA00-2987|2505270696 SCHUS4|637615183 FSC033|647552482 FSC148|2504844385 FSC147|641732943 RC503|2505264745 FSC208|2505272886 FSC200|2504745274 LVS|637906978 MI001730|2505262597 OSU18|638146463 FSC539|2504854259 OR96246|2505260872 FSC845|2504875651 ATCC25015|2505268644 ATCC25017|641555782 FSC039|2504838127 FSC154|2504846071 FSC037|2504836030 FSC145|2504843032 FSC772|2504863842 FSC846|2504878819 FSC775|2504870767 FSC774|2504869100 FSC769|2504857673 FDC178|2504879225 FSC771|2504862308 FSC770|2504859400 URFT1|647004061
Ftu1383: 3523|651144351 FSC454|2504851747 FSC021|2504835181 FSC595|2513054546 MA00-2987|2505270695 FSC160|2504849519 FSC159|2504847443 U112|639752505 FTG|643154278 FSC198|638060686 GA99-3549|647553433 FSC022|647554956 SCHUS4|637615182 FSC033|647552481 FSC148|2504844386 FSC147|641732944 GA99-3548|647556472 FTE|642881860 FTA|640890474 RC503|2505264744 FSC208|2505272885 FSC539|2504854260 FSC200|2504745273 LVS|637906977 MI001730|2505262596 OR96246|2505260873 FSC054|2504840791 URFT1|647004062 OSU18|638146462 FSC230|2505259303 FSC845|2504875652 FSC846|2504878820 FSC775|2504870766 FSC774|2504869099 FDC178|2504879224 FSC769|2504857674 FSC772|2504863843 FSC771|2504862309 FSC770|2504859401 FSC145|2504843033 ATCC25017|641555781 FSC039|2504838128 FSC037|2504836029 ATCC25015|2505268643 FSC154|2504846070
Ftu1384: 3523|651144352 FSC454|2504851748 FSC160|2504849520 FTE|642881861 FSC595|2513054545 U112|639752506 GA99-3549|647553434 FTG|643154279 FSC159|2504847442 FSC148|2504844387 FSC147|641732945 GA99-3548|647556473 FSC054|2504840792 FSC230|2505259302 FSC198|638060685 MA00-2987|2505270694 SCHUS4|637615181 FSC033|647552480 FTA|640890473 RC503|2505264743 FSC021|2504835182 FSC208|2505272884 URFT1|647004063 FSC539|2504854261 FSC022|647554957 FSC200|2504745272 LVS|637906976 MI001730|2505262595 OSU18|638146461 OR96246|2505260874 ATCC25017|641555780 FSC039|2504838129 FSC154|2504846069 FSC037|2504836028 FSC145|2504843034 ATCC25015|2505268642 FSC845|2504875653 FSC771|2504862310 FSC770|2504859402 FSC846|2504878821 FSC775|2504870765 FSC774|2504869098 FDC178|2504879223 FSC769|2504857675 FSC772|2504863844
Ftu1385: 3523|651144353 FSC454|2504851749 FSC198|638060684 FTA|640890472 GA99-3548|647556474 FSC054|2504840793 FTE|642881862 FSC230|2505259301 FSC595|2513054544 GA99-3549|647553435 URFT1|647004064 FSC539|2504854262 U112|639752507 FTG|643154280 MI001730|2505262594 MA00-2987|2505270693 SCHUS4|637615180 FSC160|2504849521 FSC159|2504847441 OSU18|638146460 OR96246|2505260875 FSC033|647552479 FSC148|2504844388 FSC147|641732946 FSC021|2504835183 FSC022|647554958 RC503|2505264742 FSC208|2505272883 FSC200|2504745271 LVS|637906975 FSC845|2504875654 ATCC25017|641555779 FSC039|2504838130 FSC154|2504846068 FSC037|2504836027 ATCC25015|2505268641 FSC145|2504843035 FSC771|2504862311 FSC770|2504859403 FSC846|2504878822 FSC775|2504870764 FSC774|2504869097 FDC178|2504879222 FSC772|2504863845 FSC769|2504858985
Ftu1386: 3523|651144373 FSC454|2504851925 FTA|640890528 GA99-3548|647556487 RC503|2505265618 FSC021|2504834656 FTE|642880922 FSC595|2513053899 FSC208|2505273789 GA99-3549|647553451 URFT1|647003436 FSC539|2504853744 FSC022|647554965 U112|639752525 FTG|643152601 FSC200|2504745326 LVS|637907026 MI001730|2505263564 FSC160|2504850427 FSC159|2504848465 OSU18|638146510 OR96246|2505262339 FSC198|638059846 FSC148|2504844897 FSC054|2504840580 FSC230|2505260210 MA00-2987|2505271578 SCHUS4|637614341 FSC147|641732961 FSC033|647551548 FSC845|2504876654 ATCC25015|2505268614 ATCC25017|641555760 FSC039|2504838010 FSC037|2504835973 FSC771|2504862374 FSC770|2504861307 FSC154|2504847251 FSC145|2504843172 FSC772|2504864830 FSC846|2504878224 FSC775|2504872007 FSC774|2504869972 FDC178|2504880162 FSC769|2504858986
Ftu1387: 3523|651144374 FSC454|2504851926 FTE|642880923 GA99-3549|647553452 U112|639752526 FTG|643152602 GA99-3548|647556488 FSC159|2504848466 FSC595|2513053898 FSC160|2504850428 FSC148|2504844896 FSC147|641732962 FSC198|638059847 FTA|640890529 RC503|2505265619 FSC021|2504834655 FSC054|2504840579 FSC230|2505260211 FSC208|2505273788 URFT1|647003435 FSC539|2504853743 FSC022|647554966 FSC200|2504745327 LVS|637907027 MI001730|2505263565 MA00-2987|2505271579 OSU18|638146511 OR96246|2505262340 FSC033|647551549 SCHUS4|637614342 FSC845|2504876655 FSC145|2504843173 FSC846|2504878225 FSC775|2504872008 FSC774|2504869973 FDC178|2504880161 FSC769|2504858987 ATCC25017|641555759 FSC039|2504838009 FSC037|2504835974 FSC771|2504862375 FSC770|2504861308 FSC154|2504847252 ATCC25015|2505268613 FSC772|2504864831
Ftu1388: 3523|651144375 FSC454|2504851927 FSC160|2504850429 GA99-3548|647556489 FSC595|2513053897 GA99-3549|647553453 FSC159|2504848467 FTE|642880924 U112|639752527 FTG|643152603 FSC148|2504844895 FSC054|2504840578 FSC230|2505260212 FSC147|641732963 FSC033|647551550 FSC198|638059848 SCHUS4|637614343 MA00-2987|2505271580 RC503|2505265620 FSC208|2505273787 URFT1|647003434 FSC539|2504853742 LVS|637907028 MI001730|2505263566 OSU18|638146512 OR96246|2505262341 FSC022|647554967 FSC021|2504834654 FTA|640890530 FSC200|2504745328 FSC845|2504876656 FSC846|2504878226 FSC775|2504872009 FSC774|2504869974 FDC178|2504880160 FSC769|2504858988 ATCC25017|641555758 FSC039|2504838008 FSC154|2504847253 FSC037|2504835975 ATCC25015|2505268612 FSC145|2504843174 FSC771|2504862376 FSC772|2504864832 FSC770|2504861309
Ftu1389: 3523|651144378 FSC454|2504851930 GA99-3548|647556492 FSC159|2504848470 FSC595|2513053894 GA99-3549|647553456 FSC160|2504850432 FTG|643152606 FTE|642880927 U112|639752530 FSC198|638059851 FSC054|2504840575 MA00-2987|2505271583 SCHUS4|637614346 FSC033|647551553 FSC230|2505260215 FTA|640890533 RC503|2505265623 FSC021|2504834651 FSC208|2505273784 URFT1|647003431 FSC539|2504853739 FSC022|647554970 FSC200|2504745331 LVS|637907031 MI001730|2505263569 OSU18|638146515 OR96246|2505262344 FSC148|2504844892 FSC147|641732966 FSC845|2504876659 ATCC25015|2505268609 FSC154|2504847256 FSC846|2504878229 FSC775|2504872012 FSC774|2504869977 FDC178|2504880158 FSC769|2504858991 ATCC25017|641555755 FSC039|2504838005 FSC037|2504835978 FSC772|2504864835 FSC145|2504843177 FSC771|2504862379 FSC770|2504861312
Ftu1390: 3523|651144381 ATCC25017|641555752 FSC039|2504838002 FSC154|2504847259 FSC037|2504835981 ATCC25015|2505268606 FSC145|2504843180 FSC454|2504851933 FSC198|638059854 FTA|640890536 GA99-3548|647556495 RC503|2505265626 FSC148|2504844888 FSC021|2504834648 FSC054|2504840572 FTE|642880930 FSC230|2505260218 FSC595|2513053891 FSC208|2505273781 GA99-3549|647553459 URFT1|647003428 FSC539|2504853736 FSC022|647554973 U112|639752533 FTG|643152609 FSC200|2504745334 LVS|637907034 MI001730|2505263572 MA00-2987|2505271586 SCHUS4|637614349 FSC160|2504850435 FSC159|2504848473 OSU18|638146518 FSC147|641732968 OR96246|2505262347 FSC033|647551556 FSC771|2504862383 FSC770|2504861316 FSC845|2504876662 FSC846|2504878232 FSC775|2504872015 FSC774|2504869980 FDC178|2504880155 FSC769|2504857395 FSC772|2504864839
Ftu1391: 3523|651144383 FSC454|2504851935 GA99-3548|647556497 FSC148|2504844886 FSC054|2504840570 FTE|642880932 FSC230|2505260220 GA99-3549|647553461 U112|639752535 FTG|643152611 FSC160|2504850437 FSC159|2504848475 FSC147|641732970 FSC595|2513053889 FSC198|638059856 MA00-2987|2505271588 SCHUS4|637614351 FSC033|647551558 FSC021|2504834646 FSC022|647554975 FTA|640890538 RC503|2505265628 FSC208|2505273779 URFT1|647003426 FSC539|2504853734 FSC200|2504745336 LVS|637907036 MI001730|2505263574 OSU18|638146520 OR96246|2505262349 ATCC25017|641555750 FSC039|2504838000 FSC037|2504835983 FSC845|2504876663 FSC145|2504843182 FSC154|2504847261 ATCC25015|2505268604 FSC846|2504878234 FSC775|2504872017 FSC774|2504869982 FDC178|2504880153 FSC769|2504857393 FSC772|2504864841 FSC771|2504862385 FSC770|2504861318
Ftu1392: 3523|651144384 FSC454|2504851936 FSC845|2504876664 FSC198|638059857 MA00-2987|2505271589 SCHUS4|637614352 FSC033|647551559 FSC148|2504844885 FSC054|2504840569 FSC230|2505260221 FSC147|641732971 FSC021|2504834645 FSC022|647554976 RC503|2505265629 FSC208|2505273778 FSC539|2504853733 FSC200|2504745337 LVS|637907037 MI001730|2505263575 OSU18|638146521 OR96246|2505262350 GA99-3548|647556498 FSC159|2504848476 FTG|643152612 FSC160|2504850438 GA99-3549|647553462 FTE|642880933 U112|639752536 FTA|640890539 URFT1|647003425 FSC595|2513053888 FSC154|2504847262 FSC772|2504864842 FSC846|2504878235 FSC775|2504872018 FSC774|2504869983 FDC178|2504880152 FSC769|2504857392 FSC145|2504843183 FSC771|2504862386 FSC770|2504861319 ATCC25017|641555749 FSC039|2504837999 FSC037|2504835984 ATCC25015|2505268603
Ftu1393: 3523|651144386 FSC454|2504851938 FTE|642880935 U112|639752538 FTG|643152614 FSC160|2504850441 FSC159|2504848479 FSC595|2513053886 GA99-3549|647553465 FSC198|638059860 FSC054|2504840566 FSC230|2505260224 MA00-2987|2505271592 SCHUS4|637614355 FSC033|647551562 GA99-3548|647556501 FTA|640890542 RC503|2505265632 FSC021|2504834642 FSC208|2505273775 URFT1|647003423 FSC539|2504853730 FSC022|647554979 FSC200|2504745340 LVS|637907040 MI001730|2505263578 OSU18|638146524 OR96246|2505262353 FSC148|2504844282 FSC147|641732973 FSC845|2504876666 FSC154|2504847264 ATCC25017|641555746 FSC039|2504837996 FSC037|2504835987 ATCC25015|2505268601 FSC846|2504878893 FSC775|2504870803 FSC774|2504868845 FDC178|2504879445 FSC769|2504857041 FSC145|2504843186 FSC772|2504863776 FSC771|2504862388 FSC770|2504861321
Ftu1394: 3523|651144389 FSC454|2504851941 FSC595|2513053883 U112|639752541 FSC160|2504850444 FTE|642880938 FSC159|2504848482 FTG|643152617 GA99-3549|647553468 FSC198|638059863 MA00-2987|2505271595 SCHUS4|637614358 FSC033|647551565 RC503|2505265635 FSC054|2504840563 FSC230|2505260227 FSC208|2505273214 FSC539|2504853727 FSC200|2504745343 MI001730|2505263581 OR96246|2505262356 FSC021|2504834639 URFT1|647003420 FSC022|647554982 LVS|637907043 OSU18|638146527 FSC148|2504844279 FTA|640890545 FSC147|641732976 GA99-3548|647556504 FSC845|2504876669 ATCC25015|2505268599 FSC154|2504847266 ATCC25017|641555744 FSC039|2504837994 FSC037|2504835989 FSC145|2504843188 FDC178|2504879472 FSC846|2504878894 FSC775|2504870802 FSC774|2504868846 FSC772|2504863777 FSC769|2504857042 FSC771|2504862393 FSC770|2504861326
Ftu1395: 3523|651144401 FSC454|2504852393 FSC160|2504850453 FTE|642880947 U112|639752550 FTG|643152626 GA99-3549|647553475 FSC595|2513053873 FSC021|2504834855 FSC054|2504840555 FSC230|2505260235 FSC022|647554992 FTA|640890556 RC503|2505265855 FSC148|2504844267 FSC208|2505274613 URFT1|647003473 FSC539|2504854193 FSC200|2504745355 LVS|637907054 MI001730|2505263780 OSU18|638146538 FSC147|641732982 OR96246|2505261091 FSC198|638059871 MA00-2987|2505271604 SCHUS4|637614366 FSC033|647551571 GA99-3548|647556512 FSC159|2504848492 FSC846|2504877302 FSC775|2504871825 FSC774|2504869789 FSC769|2504857264 FDC178|2504879210 ATCC25015|2505270499 FSC770|2504861344 ATCC25017|641555730 FSC039|2504837979 FSC037|2504836004 FSC154|2504847281 FSC145|2504843202 FSC772|2504863946 FSC845|2504876675 FSC771|2504862432
Ftu1396: 3523|651144403 FSC454|2504852395 FSC595|2513053871 FTE|642880949 U112|639752552 FTG|643152628 GA99-3549|647553477 FSC159|2504848494 FSC160|2504850455 GA99-3548|647556514 FSC198|638059873 FSC054|2504840553 FSC230|2505260237 MA00-2987|2505271606 SCHUS4|637614368 FSC033|647551573 FSC148|2504844265 FSC147|641732984 FSC021|2504834853 FSC022|647554994 RC503|2505265853 FSC208|2505274611 FSC200|2504745357 LVS|637907056 MI001730|2505263778 OSU18|638146540 FTA|640890558 URFT1|647003475 FSC539|2504854195 OR96246|2505261093 FSC846|2504877300 FSC775|2504871823 FSC774|2504869787 FDC178|2504879208 FSC769|2504857262 FSC772|2504863948 FSC154|2504847283 FSC145|2504843204 ATCC25015|2505270497 ATCC25017|641555728 FSC039|2504837977 FSC037|2504836006 FSC771|2504863417 FSC770|2504861346 FSC845|2504876677
Ftu1397: 3523|651144404 FSC454|2504852396 FSC159|2504848495 GA99-3548|647556515 FTE|642880950 FSC595|2513053870 U112|639752553 FTG|643152629 ATCC25015|2505270496 FSC154|2504847284 FSC145|2504843205 GA99-3549|647553478 FSC160|2504850456 FSC846|2504877299 FSC775|2504871822 FSC774|2504869786 FDC178|2504879207 FSC148|2504844264 FSC054|2504840552 FSC230|2505260238 FSC147|641732985 FSC771|2504863418 FSC770|2504861347 ATCC25017|641555727 FSC039|2504837976 FSC037|2504836007 MA00-2987|2505271607 FSC033|647551574 FSC022|647554995 FSC772|2504863949 FTA|640890559 RC503|2505265852 FSC021|2504834852 FSC208|2505274610 URFT1|647003476 FSC539|2504854196 FSC200|2504745358 LVS|637907057 MI001730|2505263777 OSU18|638146541 OR96246|2505261094 FSC198|638059874 SCHUS4|637614369 FSC769|2504857261 FSC845|2504876679
Ftu1398: 3523|651144410 FSC454|2504851847 FTE|642880954 U112|639752557 FSC159|2504848497 GA99-3549|647553480 FSC595|2513053868 FSC054|2504840550 FTG|643152633 FSC160|2504850462 FSC198|638059876 MA00-2987|2505271609 SCHUS4|637614371 FSC033|647551576 FSC148|2504844262 FSC147|641732987 FTA|640890561 RC503|2505265850 FSC021|2504834850 FSC208|2505274608 URFT1|647003478 FSC539|2504854199 FSC022|647554997 FSC200|2504745360 LVS|637907059 MI001730|2505263775 OSU18|638146543 OR96246|2505261096 FSC845|2504876681 FSC230|2505260240 ATCC25015|2505270490 FSC154|2504846096 FSC145|2504843211 ATCC25017|641555718 FSC039|2504837967 FSC846|2504878623 FSC775|2504871815 FSC774|2504869779 FDC178|2504880542 FSC769|2504858703 FSC771|2504863430 FSC770|2504861359 FSC037|2504836016 FSC230|2505260241 FSC037|2504837134
Ftu1399: 3523|651144413 FSC454|2504851850 FTA|640890564 RC503|2505265847 FSC595|2513055441 FSC208|2505274605 GA99-3549|647553483 URFT1|647003480 FSC539|2504854202 FSC200|2504745363 LVS|637907062 MI001730|2505263772 OSU18|638146546 OR96246|2505261099 FSC021|2504834847 FSC022|647555000 GA99-3548|647556519 FTE|642880957 U112|639752560 FSC154|2504846099 FTG|643152636 FSC159|2504848500 FSC160|2504850465 FSC148|2504844259 FSC147|641732990 MA00-2987|2505271612 FSC033|647551579 ATCC25015|2505270487 FSC145|2504843214 FSC054|2504840547 ATCC25017|641555715 FSC230|2505260244 FSC039|2504837964 FSC037|2504837137 FSC771|2504863433 FSC770|2504861362 FSC846|2504878398 FSC775|2504872301 FSC774|2504870223 FSC769|2504858699 FDC178|2504880333 FSC845|2504876684 FSC198|640742736 SCHUS4|640740444 FSC772|2504865074
Ftu1400: 3523|651144414 FSC454|2504851851 FSC845|2504876685 FTE|642880958 U112|639752561 FSC160|2504850466 FTG|643152637 FSC595|2513055440 GA99-3549|647553484 FSC159|2504848501 FSC198|638059879 FSC054|2504840546 FSC230|2505260245 MA00-2987|2505271613 SCHUS4|637614374 FSC033|647551580 FTA|640890565 RC503|2505265846 FSC208|2505274604 URFT1|647003481 FSC539|2504854203 FSC200|2504745364 LVS|637907063 OSU18|638146547 OR96246|2505261100 FSC021|2504834846 FSC022|647555001 FSC148|2504844258 FSC147|641732991 GA99-3548|647556520 FSC772|2504865076 ATCC25017|641555714 FSC039|2504837963 FSC154|2504846100 FSC037|2504837138 ATCC25015|2505270486 FSC771|2504863434 FSC770|2504861363 FSC145|2504843215 FSC846|2504878397 FSC775|2504872302 FSC774|2504870224 FDC178|2504880334 FSC769|2504858698 MI001730|2505263771
Ftu1401: 3523|651144415 FSC454|2504851852 FSC595|2513055439 GA99-3549|647553485 FSC160|2504850467 FSC159|2504848502 FTA|640890566 URFT1|647003482 FSC539|2504854204 OR96246|2505261101 RC503|2505265845 FSC021|2504834845 FSC208|2505274603 FSC022|647555002 FSC200|2504745365 LVS|637907064 MI001730|2505263770 OSU18|638146548 FTG|643152638 FSC198|638059880 FTE|642880959 U112|639752562 MA00-2987|2505271614 SCHUS4|637614375 FSC033|647551581 FSC148|2504844257 FSC147|641732992 FSC054|2504840545 FSC230|2505260246 GA99-3548|647556521 FSC845|2504876686 FSC846|2504878396 FDC178|2504880335 FSC772|2504865077 FSC769|2504858697 FSC145|2504843216 FSC154|2504846101 FSC775|2504872303 FSC774|2504870225 ATCC25015|2505270485 ATCC25017|641555712 FSC039|2504838751 FSC037|2504836766 FSC771|2504863435 FSC770|2504861364
Ftu1402: 3523|651144416 FTE|642880960 U112|639752563 FSC454|2504851853 FTG|643152639 GA99-3549|647553486 FSC159|2504848503 FSC022|647555003 FSC054|2504840544 FSC230|2505260247 FSC033|647551582 FTA|640890567 FSC200|2504745366 MA00-2987|2505271615 OSU18|638146549 FSC198|638059881 SCHUS4|637614376 RC503|2505265844 FSC208|2505274602 URFT1|647003483 FSC539|2504854205 LVS|637907065 MI001730|2505263769 OR96246|2505261102 FSC148|2504844256 FSC147|641732993 FSC021|2504834844 GA99-3548|647556522 FSC595|2513055438 FSC160|2504850468 FSC154|2504846102 FSC145|2504843217 FSC846|2504878395 FSC775|2504872304 FSC774|2504870226 FSC769|2504858696 ATCC25015|2505270484 FDC178|2504880336 FSC771|2504863436 FSC770|2504861365 FSC772|2504865078 ATCC25017|641555711 FSC039|2504838750 FSC037|2504836765 FSC845|2504876687
Ftu1403: 3523|651144418 FSC454|2504851855 FSC595|2513055565 FSC159|2504848505 GA99-3548|647556525 FSC198|638059883 FSC148|2504844254 FSC054|2504840542 MA00-2987|2505271617 SCHUS4|637614378 FSC147|641732995 FSC033|647551583 FSC230|2505260249 GA99-3549|647553488 FTA|640890569 RC503|2505265842 FSC021|2504834842 FSC208|2505274600 URFT1|647003485 FSC539|2504854207 FSC022|647555005 FSC200|2504745368 LVS|637907067 MI001730|2505263767 OR96246|2505261104 FTG|643152641 OSU18|638146551 FSC160|2504850471 FTE|642880962 U112|639752565 FSC772|2504864112 FSC846|2504877556 FSC775|2504871146 FSC774|2504869147 FDC178|2504879442 FSC769|2504857504 FSC145|2504843220 FSC771|2504863442 FSC770|2504861371 FSC154|2504846105 ATCC25015|2505270481 ATCC25017|641555708 FSC039|2504838747 FSC037|2504836762 FSC845|2504876690
Ftu1404: 3523|651144420 FSC454|2504851857 ATCC25015|2505270478 FSC154|2504846107 FSC846|2504878418 FSC774|2504870276 FSC769|2504858787 ATCC25017|641555705 FSC039|2504838744 FSC037|2504836759 FSC772|2504865097 FDC178|2504880365 FSC160|2504850473 GA99-3548|647556527 FSC145|2504843222 FSC159|2504848507 GA99-3549|647553490 FTE|642880964 U112|639752567 FSC595|2513055563 FTG|643152643 FSC198|638059884 MA00-2987|2505271619 SCHUS4|637614379 FSC033|647551584 FSC054|2504840540 FSC230|2505260251 FSC148|2504844252 FSC147|641732997 FSC771|2504863446 FSC770|2504861375 FSC021|2504834840 FSC022|647555007 FTA|640890571 RC503|2505265840 FSC208|2505272800 URFT1|647003487 FSC539|2504854209 FSC200|2504745370 LVS|637907069 MI001730|2505263765 OSU18|638146553 OR96246|2505261106 FSC775|2504872289 FSC845|2504876691
Ftu1405: 3523|651144432 FTA|640890587 RC503|2505265648 FSC148|2504844988 FSC021|2504835569 FSC054|2504840526 FSC230|2505260265 FSC208|2505272789 GA99-3549|647553502 URFT1|647003128 FSC539|2504854692 FSC022|647555015 FSC200|2504745388 LVS|637907080 MI001730|2505264208 OSU18|638146558 FSC147|641733005 OR96246|2505261140 FSC454|2504851862 FTE|642880970 U112|639752573 GA99-3548|647556537 FSC159|2504848518 FTG|643152649 FSC154|2504846113 FSC595|2513055555 FSC160|2504850480 FSC198|638059895 MA00-2987|2505271635 SCHUS4|637614390 FSC033|647551593 ATCC25017|641555697 FSC039|2504838736 FSC037|2504836751 ATCC25015|2505270470 FSC145|2504843230 FSC846|2504878596 FSC774|2504870121 FDC178|2504880562 FSC769|2504858580 FSC771|2504863456 FSC770|2504861385 FSC772|2504864964 FSC775|2504871586 FSC845|2504876696
Ftu1406: 3523|651144433 FTG|643152650 FSC595|2513055554 GA99-3549|647553503 FTE|642880971 U112|639752574 FSC198|638059896 GA99-3548|647556538 FSC148|2504844987 MA00-2987|2505271636 SCHUS4|637614391 FSC159|2504848519 FSC147|641733006 FSC033|647551594 FSC454|2504851863 FSC160|2504850481 FTA|640890588 FSC054|2504840525 FSC230|2505260266 RC503|2505265647 FSC021|2504835568 FSC208|2505272790 URFT1|647003129 FSC539|2504854693 FSC022|647555016 FSC200|2504745389 LVS|637907081 MI001730|2505264207 OSU18|638146559 OR96246|2505261139 ATCC25017|641555696 FSC039|2504838735 FSC037|2504836750 ATCC25015|2505270469 FDC178|2504880563 FSC772|2504864965 FSC154|2504846114 FSC145|2504843231 FSC846|2504878595 FSC775|2504872179 FSC774|2504870122 FSC769|2504858579 FSC771|2504863457 FSC770|2504861386 FSC845|2504876697
Ftu1407: 3523|651144434 FSC454|2504851864 ATCC25017|641555694 FSC039|2504839110 FSC037|2504836863 ATCC25015|2505270468 FSC145|2504843233 FSC772|2504864966 FSC771|2504863460 FSC770|2504861389 FSC154|2504846115 FSC846|2504878594 FDC178|2504880564 FSC769|2504858578 FSC775|2504872178 FSC774|2504870123 FSC160|2504850482 FSC595|2513055553 FSC054|2504840524 GA99-3548|647556539 FSC159|2504848520 FSC198|638059897 MA00-2987|2505271637 SCHUS4|637614392 FSC033|647551595 FSC148|2504844986 FSC147|641733007 FTA|640890589 RC503|2505265646 FSC230|2505260267 FSC208|2505272791 URFT1|647003130 FSC539|2504854694 FSC200|2504745390 LVS|637907082 MI001730|2505264206 OSU18|638146560 OR96246|2505261138 FSC021|2504835567 FSC022|647555017 FTE|642880973 U112|639752575 GA99-3549|647553504 FTG|643152651 FSC845|2504876698
Ftu1408: 3523|651144437 FSC454|2504852757 GA99-3548|647556565 FTE|642881000 GA99-3549|647553530 U112|639752602 FTG|643152678 FSC160|2504850510 FSC148|2504844523 FSC147|641733705 FSC595|2513055526 FSC159|2504848547 FSC054|2504839772 FSC022|647556034 FTA|640891756 RC503|2505264823 FSC208|2505272902 URFT1|647003732 FSC539|2504854267 FSC200|2504746565 LVS|637908062 OSU18|638147437 OR96246|2505260516 FSC198|638059923 FSC021|2504834770 FSC230|2505258575 MA00-2987|2505271670 SCHUS4|637614418 FSC033|647551618 FSC845|2504876870 ATCC25017|641555669 FSC039|2504839085 FSC154|2504846139 FSC037|2504836838 FSC145|2504843261 ATCC25015|2505270443 FSC771|2504863497 FSC770|2504861272 FSC846|2504878063 FSC775|2504871804 FSC774|2504869772 FDC178|2504879979 FSC769|2504858086 FSC772|2504864632 MI001730|2505263424
Ftu1409: 3523|651144439 FSC454|2504852759 GA99-3548|647556567 FTE|642881002 U112|639752604 FSC159|2504848549 FSC595|2513054969 FSC160|2504850512 GA99-3549|647553532 FSC148|2504844525 FSC147|641733703 OSU18|638147435 FTG|643152680 RC503|2505264819 FSC208|2505274155 URFT1|647004016 FSC539|2504854575 LVS|637908060 OR96246|2505262113 FSC200|2504746563 FTA|640891754 MI001730|2505262570 FSC022|647556032 FSC054|2504839770 FSC230|2505259763 FSC021|2504834772 FSC198|638059925 SCHUS4|637614420 FSC033|647551620 MA00-2987|2505271672 FSC845|2504876872 FSC145|2504843263 FSC846|2504878061 FSC775|2504871806 FSC774|2504869770 FSC769|2504858088 FDC178|2504879981 FSC772|2504864630 FSC154|2504846141 FSC771|2504863413 FSC770|2504861270 ATCC25015|2505270441 ATCC25017|641555667 FSC039|2504839083 FSC037|2504836836
Ftu1410: 3523|651144440 FSC454|2504852760 GA99-3549|647553533 FTA|640891753 RC503|2505264818 FSC148|2504844526 FSC021|2504834773 FSC054|2504839769 FSC230|2505259762 FSC595|2513054968 FSC208|2505274156 URFT1|647004015 FSC539|2504854576 FSC022|647556031 FSC200|2504746562 LVS|637908059 MI001730|2505262571 OSU18|638147434 FSC147|641733702 OR96246|2505262114 FTE|642881003 U112|639752605 FTG|643152681 GA99-3548|647556568 FSC159|2504848550 FSC160|2504850513 FSC198|638059926 MA00-2987|2505271673 SCHUS4|637614421 FSC033|647551621 FSC845|2504876873 FSC846|2504878060 FSC775|2504871807 FSC774|2504869769 FDC178|2504879982 FSC772|2504864629 FSC769|2504858089 FSC771|2504863412 FSC770|2504861269 ATCC25017|641555666 FSC039|2504839082 FSC037|2504836835 FSC154|2504846142 ATCC25015|2505270440 FSC145|2504843264
Ftu1411: 3523|651144441 FSC454|2504852761 GA99-3548|647556569 FTE|642881004 FSC595|2513054967 GA99-3549|647553534 U112|639752606 FTG|643152682 FSC160|2504850514 FSC198|638059927 FSC021|2504834774 FSC054|2504839768 FSC230|2505259761 FSC022|647556030 MA00-2987|2505271674 SCHUS4|637614422 FSC033|647551622 FTA|640891752 RC503|2505264817 FSC208|2505274157 URFT1|647004014 FSC539|2504854577 FSC200|2504746561 LVS|637908058 MI001730|2505262572 OSU18|638147433 OR96246|2505262115 FSC159|2504848551 FSC148|2504844527 FSC147|641733701 FSC845|2504876874 ATCC25015|2505270439 FSC154|2504846143 FSC145|2504843265 ATCC25017|641555665 FSC039|2504839081 FSC037|2504836834 FSC846|2504878059 FSC775|2504871808 FSC774|2504869768 FSC769|2504858090 FSC771|2504863411 FSC770|2504861268 FSC772|2504864628 FDC178|2504879983
Ftu1412: 3523|651144442 FSC454|2504852762 FSC148|2504844528 FSC147|641733700 FSC159|2504848552 FSC198|638059928 FTA|640891751 GA99-3548|647556570 RC503|2505264816 FSC021|2504834775 FSC054|2504839767 FTE|642881005 FSC230|2505259760 FSC595|2513054966 FSC208|2505274158 GA99-3549|647553535 URFT1|647004013 FSC539|2504854578 FSC022|647556029 U112|639752607 FTG|643152683 FSC200|2504746560 LVS|637908057 MI001730|2505262573 MA00-2987|2505271675 SCHUS4|637614423 OSU18|638147432 OR96246|2505262116 FSC033|647551623 FSC160|2504850515 FSC845|2504876875 ATCC25017|641555664 FSC039|2504839080 FSC037|2504836833 FSC145|2504843266 FSC846|2504878058 FSC775|2504871809 FSC774|2504869767 FDC178|2504879984 FSC769|2504858091 FSC154|2504846144 ATCC25015|2505270438 FSC772|2504864627 FSC771|2504863410 FSC770|2504861267
Ftu1413: 3523|651144444 FSC454|2504852764 FTE|642881007 GA99-3549|647553537 U112|639752609 GA99-3548|647556572 FSC595|2513054964 FTG|643152685 FSC159|2504848554 FSC160|2504850517 FSC198|638059930 FSC021|2504834777 FSC022|647556027 MA00-2987|2505271677 SCHUS4|637614425 FSC033|647551625 FSC054|2504839765 FTA|640891749 RC503|2505264814 FSC208|2505274160 FSC539|2504854580 FSC200|2504746558 LVS|637908055 MI001730|2505262575 OSU18|638147430 OR96246|2505262118 FSC148|2504844530 FSC230|2505259758 FSC147|641733698 FSC845|2504876876 ATCC25017|641555662 FSC039|2504839078 FSC154|2504846146 FSC037|2504836831 ATCC25015|2505270436 FSC145|2504843268 FSC772|2504864625 FSC771|2504863408 FSC770|2504861265 FSC775|2504871811 FSC774|2504869765 FDC178|2504879986 FSC846|2504878056 FSC769|2504858093 URFT1|647004011
Ftu1414: 3523|651144447 FSC454|2504852767 FSC160|2504850520 FTG|643152688 FSC148|2504844533 FSC021|2504834985 GA99-3549|647553540 FSC022|647556025 FSC147|641733695 FTE|642881010 U112|639752612 GA99-3548|647556575 FSC595|2513054961 FSC198|638059933 FSC054|2504839762 FSC230|2505259755 MA00-2987|2505271680 SCHUS4|637614428 FSC033|647551628 FTA|640891744 RC503|2505264544 FSC208|2505273030 URFT1|647003338 FSC200|2504746553 LVS|637908051 MI001730|2505262727 OSU18|638147428 FSC539|2504854090 OR96246|2505260684 FSC159|2504848557 FSC845|2504876879 FSC154|2504846149 ATCC25017|641555659 FSC039|2504839075 FSC037|2504836828 ATCC25015|2505270433 FSC145|2504843271 FSC846|2504878140 FSC775|2504871900 FSC774|2504869831 FDC178|2504880001 FSC769|2504858436 FSC772|2504864706 FSC771|2504863405 FSC770|2504861262
Ftu1415: 3523|651144448 FSC454|2504852768 GA99-3548|647556576 FSC595|2513054960 FSC159|2504848354 FSC198|638059934 FTA|640891743 RC503|2505264543 FSC148|2504844534 FSC021|2504834986 FSC054|2504839761 FSC230|2505259754 FSC208|2505273031 URFT1|647003339 FSC539|2504854089 FSC022|647556024 FSC200|2504746552 LVS|637908050 MI001730|2505262728 MA00-2987|2505271681 SCHUS4|637614429 OSU18|638147427 FSC147|641733694 OR96246|2505260683 FSC033|647551629 FSC160|2504850521 FTE|642881011 U112|639752613 FTG|643152689 GA99-3549|647553541 FSC845|2504876880 FSC846|2504878139 FSC775|2504871899 FSC774|2504869830 FDC178|2504880002 FSC769|2504858435 FSC772|2504864705 FSC154|2504846150 ATCC25017|641555658 FSC039|2504839074 FSC037|2504836827 ATCC25015|2505270432 FSC145|2504843272 FSC771|2504863404 FSC770|2504861261
Ftu1416: 3523|651144451 FSC454|2504852771 FTE|642881014 GA99-3549|647553543 U112|639752616 FTG|643152692 FSC159|2504848357 FSC595|2513054957 FSC160|2504850524 GA99-3548|647556579 FSC198|638059937 FSC054|2504839758 FSC230|2505259651 MA00-2987|2505271684 SCHUS4|637614432 FSC033|647551632 FSC021|2504834989 FSC022|647556021 FTA|640891740 RC503|2505264540 URFT1|647004464 FSC539|2504854086 LVS|637908047 MI001730|2505262731 OSU18|638147424 OR96246|2505260680 FSC147|641733691 FSC208|2505273034 FSC200|2504746549 FSC154|2504846153 ATCC25015|2505270429 FSC145|2504843275 FSC845|2504876883 FSC771|2504863401 FSC770|2504861258 ATCC25017|641555655 FSC039|2504839071 FSC037|2504836824 FSC772|2504864702 FSC846|2504878136 FSC775|2504871896 FSC774|2504869827 FDC178|2504880005 FSC769|2504858432 FSC148|2504845337
Ftu1417: 3523|651144452 FSC454|2504852772 GA99-3548|647556580 FTE|642881015 FSC595|2513054956 GA99-3549|647553544 U112|639752617 FTG|643152693 FSC160|2504850525 FSC159|2504848358 FSC198|638059938 FSC148|2504845338 FSC054|2504839757 FSC230|2505259652 MA00-2987|2505271685 SCHUS4|637614433 FSC147|641733690 FSC033|647551633 RC503|2505264539 FSC021|2504834990 FSC208|2505273035 URFT1|647004465 FSC539|2504854085 FSC022|647556020 FSC200|2504746548 LVS|637908046 MI001730|2505262732 OSU18|638147423 OR96246|2505260679 FSC154|2504846154 ATCC25015|2505270428 ATCC25017|641555654 FSC039|2504839070 FSC037|2504836823 FSC145|2504843276 FSC845|2504876884 FTA|640891739 FSC846|2504878135 FSC775|2504871895 FSC774|2504869826 FDC178|2504880006 FSC769|2504858431 FSC771|2504863400 FSC770|2504861257 FSC772|2504864701
Ftu1418: 3523|651144454 FSC454|2504852774 FSC846|2504878134 FSC775|2504871894 FSC774|2504869825 FDC178|2504880007 FSC769|2504858430 ATCC25015|2505270427 FSC771|2504863398 FSC770|2504861255 FSC145|2504843278 FSC154|2504846155 FSC772|2504864700 ATCC25017|641555653 FSC039|2504839069 FSC037|2504836822 GA99-3548|647556581 FSC595|2513054954 FSC160|2504850527 FSC159|2504848360 FTE|642881017 GA99-3549|647553546 U112|639752619 FTG|643152695 FSC147|641733688 FTA|640891737 URFT1|647004467 FSC022|647556018 LVS|637908044 OSU18|638147421 FSC054|2504839755 FSC230|2505259654 FSC148|2504845340 RC503|2505264537 FSC021|2504834992 FSC208|2505273037 FSC539|2504854083 FSC200|2504746546 MI001730|2505262734 OR96246|2505260677 FSC198|638059940 SCHUS4|637614435 FSC033|647551635 MA00-2987|2505271687 FSC845|2504876885
Ftu1419: 3523|651144455 FSC454|2504852775 FTE|642881018 GA99-3549|647553547 U112|639752620 FSC198|638059941 MA00-2987|2505271688 SCHUS4|637614436 FSC033|647551636 FSC148|2504845341 FSC147|641733687 FSC054|2504839754 FSC230|2505259655 FTG|643152696 FTA|640891736 FSC208|2505273038 URFT1|647004468 FSC539|2504854082 FSC200|2504746545 LVS|637908043 MI001730|2505262735 OSU18|638147420 OR96246|2505260676 RC503|2505264536 GA99-3548|647556582 FSC160|2504850528 FSC159|2504848361 FSC595|2513054953 FSC021|2504834993 FSC022|647556017 FSC845|2504876886 ATCC25017|641555652 FSC039|2504839068 FSC037|2504836821 FSC145|2504843279 FSC154|2504846156 ATCC25015|2505270426 FSC772|2504864699 FSC846|2504878133 FSC775|2504871893 FSC774|2504869824 FDC178|2504880008 FSC769|2504858429 FSC771|2504863397 FSC770|2504861254
Ftu1420: 3523|651144457 FSC454|2504852777 FSC595|2513054951 FSC160|2504850530 GA99-3548|647556584 GA99-3549|647553549 FTE|642881020 U112|639752622 FSC198|638059943 FTA|640891733 RC503|2505264533 FSC148|2504845343 FSC054|2504839752 FSC230|2505259658 FSC208|2505273041 URFT1|647004469 FSC539|2504854079 FSC022|647556016 FSC200|2504746542 LVS|637908040 MI001730|2505262738 MA00-2987|2505271690 SCHUS4|637614438 OSU18|638147419 FSC147|641733685 OR96246|2505260673 FSC033|647551637 FSC159|2504848363 FTG|643152698 FSC845|2504876888 FSC021|2504834995 FSC846|2504878131 FSC775|2504871891 FSC774|2504869822 FDC178|2504880010 FSC772|2504864697 FSC145|2504843281 ATCC25017|641555650 FSC039|2504839066 FSC037|2504836819 FSC154|2504846159 FSC771|2504863395 FSC770|2504861252 ATCC25015|2505270424 FSC769|2504858427
Ftu1421: 3523|651144460 FSC454|2504852780 FTE|642881023 U112|639752625 FTG|643152701 GA99-3548|647556587 GA99-3549|647553552 FSC160|2504849952 FSC159|2504848366 FSC595|2513054948 FSC148|2504845347 FSC054|2504839748 FSC230|2505259662 FSC147|641733683 FTA|640891728 FSC021|2504834448 FSC208|2505272720 FSC539|2504853540 FSC022|647556014 FSC200|2504746536 LVS|637908035 MI001730|2505263073 OSU18|638147418 OR96246|2505261055 RC503|2505265161 FSC198|638059946 SCHUS4|637614441 FSC033|647551640 FSC845|2504876890 MA00-2987|2505271694 ATCC25017|641555648 FSC039|2504839064 FSC037|2504836817 FSC145|2504843284 ATCC25015|2505270420 FSC154|2504846162 FSC771|2504863391 FSC770|2504861248 FSC846|2504878581 FSC775|2504872379 FSC774|2504870381 FDC178|2504880491 FSC772|2504865223 FSC769|2504858938 URFT1|647004490
Ftu1422: 3523|651144464 FSC454|2504852784 FTE|642881028 U112|639752630 FSC595|2513054943 FSC054|2504839742 FSC159|2504848371 GA99-3549|647553557 FSC230|2505259668 FSC198|638059950 MA00-2987|2505271700 SCHUS4|637614445 FSC033|647551644 FSC771|2504863383 FSC770|2504861240 FTG|643152706 FSC021|2504834442 FSC022|647556010 FSC148|2504845354 FSC147|641733680 GA99-3548|647556591 FTA|640891723 RC503|2505265167 FSC208|2505272715 URFT1|647004495 FSC539|2504853535 FSC200|2504746531 LVS|637908030 MI001730|2505263067 OSU18|638147414 OR96246|2505261060 FSC160|2504849947 FDC178|2504880489 FSC154|2504846166 ATCC25017|641555645 FSC039|2504839061 FSC037|2504836814 ATCC25015|2505270416 FSC846|2504878579 FSC775|2504872377 FSC774|2504870379 FSC769|2504858936 FSC145|2504843288 FSC772|2504865221 FSC845|2504876892
Ftu1423: 3523|651144472 FSC454|2504852793 FSC198|638059957 FSC148|2504845363 FSC054|2504839731 FTE|642881037 FSC230|2505259678 FSC595|2513054935 GA99-3549|647553564 U112|639752638 FTG|643152713 MA00-2987|2505271711 SCHUS4|637614452 FSC160|2504849939 FSC147|641733673 FSC033|647551650 FSC021|2504834432 FSC022|647556005 FTA|640891712 RC503|2505265180 FSC208|2505273767 URFT1|647004499 FSC539|2504853523 FSC200|2504746518 LVS|637908025 MI001730|2505263056 OSU18|638147408 OR96246|2505261072 GA99-3548|647556597 FSC159|2504848379 ATCC25017|641555636 FSC039|2504839052 FSC037|2504836804 FSC145|2504843297 FSC771|2504863372 FSC154|2504846175 FSC770|2504861229 ATCC25015|2505270407 FSC846|2504878574 FSC775|2504872372 FSC774|2504870374 FDC178|2504880484 FSC769|2504858931 FSC845|2504876895 FSC772|2504865217
Ftu1424: 3523|651144473 FSC454|2504852794 ATCC25017|641555635 FSC039|2504839051 FSC154|2504846176 FSC037|2504836803 ATCC25015|2505270406 FSC145|2504843298 FSC771|2504863371 FSC770|2504861228 GA99-3548|647556598 FSC021|2504834431 FTE|642881038 FSC595|2513054934 GA99-3549|647553565 U112|639752639 FTG|643152714 FSC160|2504849938 FSC159|2504848380 FSC846|2504878573 FSC775|2504872371 FSC774|2504870373 FDC178|2504880483 FSC769|2504858930 FSC198|638059958 FTA|640891711 RC503|2505265181 FSC208|2505273766 URFT1|647004500 FSC539|2504853522 FSC200|2504746517 LVS|637908024 MA00-2987|2505271712 SCHUS4|637614453 OR96246|2505261073 FSC033|647551651 MI001730|2505263055 OSU18|638147407 FSC148|2504845364 FSC147|641733672 FSC054|2504839730 FSC230|2505259679 FSC022|647556004 FSC772|2504865216 FSC845|2504876896
Ftu1425: 3523|651144474 FSC454|2504852795 FSC160|2504849937 FTG|643152715 GA99-3549|647553566 FSC148|2504845365 FSC147|641733671 FTE|642881039 U112|639752640 FSC595|2513054933 FSC054|2504839729 FSC230|2505259680 FSC198|638059959 MA00-2987|2505271713 SCHUS4|637614454 FSC033|647551652 FSC021|2504834430 FSC022|647556003 FTA|640891710 RC503|2505265182 FSC208|2505273765 URFT1|647004501 FSC539|2504853521 FSC200|2504746516 MI001730|2505263054 OSU18|638147406 OR96246|2505261074 LVS|637908023 GA99-3548|647556599 FSC159|2504848577 FSC845|2504876897 FSC771|2504863370 FSC770|2504861227 FSC154|2504846177 FSC772|2504864228 ATCC25015|2505270405 FSC846|2504877652 FSC775|2504871302 FSC774|2504869272 FDC178|2504879561 FSC769|2504857565 FSC145|2504843299 ATCC25017|641555634 FSC039|2504839050 FSC037|2504836802
Ftu1426: 3523|651144475 FSC454|2504852796 FTE|642881042 U112|639752643 FSC160|2504849934 GA99-3548|647556602 GA99-3549|647553569 FTG|643152718 FSC159|2504848580 FSC198|638059962 FSC054|2504839726 FSC230|2505259683 MA00-2987|2505271716 SCHUS4|637614457 FSC033|647551655 FSC595|2513054930 RC503|2505265185 FSC021|2504834427 FSC208|2505273762 URFT1|647004505 FSC539|2504853518 FSC022|647556000 FSC200|2504746513 LVS|637908020 MI001730|2505263051 OSU18|638147402 OR96246|2505261077 FSC148|2504845368 FSC147|641733669 FTA|640891707 FSC145|2504843303 ATCC25015|2505270402 FSC154|2504846179 FSC772|2504864158 FSC846|2504877784 FSC775|2504871029 FSC774|2504869359 FDC178|2504879740 FSC769|2504856949 FSC771|2504863367 FSC770|2504861224 ATCC25017|641555632 FSC039|2504839048 FSC037|2504836800 FSC845|2504876898
Ftu1427: 3523|651144476 FSC454|2504852797 FSC159|2504848581 GA99-3548|647556603 FTE|642881043 FSC160|2504849933 GA99-3549|647553570 U112|639752644 FSC148|2504845369 FSC054|2504839725 FTG|643152719 FSC595|2513054929 FSC230|2505259684 FSC147|641733668 FTA|640891706 RC503|2505265186 FSC021|2504834426 FSC208|2505273761 FSC539|2504853517 FSC200|2504746512 MI001730|2505263050 OR96246|2505261078 MA00-2987|2505271717 URFT1|647004506 FSC022|647555999 LVS|637908019 OSU18|638147401 FSC198|638059963 SCHUS4|637614458 FSC033|647551656 FSC845|2504876899 ATCC25017|641555631 FSC039|2504839047 FSC154|2504846180 FSC037|2504836799 ATCC25015|2505270401 FSC145|2504843304 FSC771|2504863366 FSC770|2504861223 FSC772|2504864157 FDC178|2504879739 FSC846|2504877785 FSC775|2504871030 FSC774|2504869358 FSC769|2504856948
Ftu1428: 3523|651144478 FSC454|2504852798 GA99-3548|647556604 FSC159|2504848582 FTE|642881044 GA99-3549|647553571 U112|639752645 FTG|643152721 FSC198|638059964 SCHUS4|637614459 FSC054|2504839724 FSC230|2505259685 FSC595|2513054928 MA00-2987|2505271718 FSC033|647551657 FTA|640891704 RC503|2505265187 FSC208|2505273760 URFT1|647004507 FSC539|2504853516 FSC200|2504746511 LVS|637908018 MI001730|2505263049 OSU18|638147400 OR96246|2505261079 FSC148|2504845370 FSC147|641733667 FSC021|2504834425 FSC022|647555998 FSC845|2504876900 ATCC25017|641555630 FSC039|2504839046 FSC154|2504846181 FSC037|2504836798 ATCC25015|2505270400 FSC145|2504843305 FSC846|2504877786 FSC775|2504871031 FSC774|2504869357 FDC178|2504879738 FSC769|2504856947 FSC772|2504864156 FSC771|2504863365 FSC770|2504861222 FSC160|2504849932
Ftu1429: 3523|651144479 FSC454|2504852799 FSC160|2504850141 GA99-3549|647553572 FSC198|638059965 FTA|640891703 RC503|2505265188 FSC021|2504834424 FSC054|2504839723 FTE|642881045 FSC230|2505259686 FSC595|2513054927 FSC208|2505273759 URFT1|647004508 FSC539|2504853515 FSC022|647555997 U112|639752646 FTG|643152722 FSC200|2504746510 LVS|637908017 MI001730|2505263048 MA00-2987|2505271719 SCHUS4|637614460 OSU18|638147399 OR96246|2505261080 FSC033|647551658 FSC148|2504845371 FSC147|641733666 GA99-3548|647556605 FSC159|2504848583 FSC845|2504876901 ATCC25017|641555629 FSC039|2504839045 FSC154|2504846182 FSC037|2504836797 ATCC25015|2505270399 FSC145|2504841520 FDC178|2504879737 FSC771|2504863364 FSC770|2504861221 FSC846|2504877787 FSC775|2504871032 FSC774|2504869356 FSC769|2504856946 FSC772|2504864155
Ftu1430: 3523|651144480 FSC454|2504852800 FTG|643152723 FSC148|2504845372 FSC054|2504839722 MA00-2987|2505271720 FSC147|641733665 FTA|640891702 FSC021|2504834423 FSC208|2505273758 FSC200|2504746509 LVS|637908016 FSC198|638059966 SCHUS4|637614461 FSC033|647551659 FSC022|647555996 OSU18|638147398 FTE|642881046 U112|639752647 FSC230|2505259687 GA99-3549|647553573 URFT1|647004509 FSC595|2513054926 FSC160|2504850140 FSC159|2504848584 RC503|2505265189 MI001730|2505263047 GA99-3548|647556606 OR96246|2505261081 FSC845|2504876902 FSC539|2504853514 FSC145|2504841521 FSC846|2504877788 FSC775|2504871033 FSC774|2504869355 FDC178|2504879736 FSC769|2504856945 FSC154|2504846183 ATCC25015|2505270398 ATCC25017|641555628 FSC039|2504839044 FSC037|2504836796 FSC772|2504864154 FSC771|2504863363 FSC770|2504861220
Ftu1431: 3523|651144481 FSC454|2504852801 FSC595|2513054925 FSC198|638060128 FSC021|2504834351 FSC054|2504839920 FTE|642881047 FSC230|2505258568 FSC208|2505273651 FSC539|2504853469 FSC022|647555995 U112|639752648 FTG|643152724 FSC200|2504746506 LVS|637908014 MA00-2987|2505271934 SCHUS4|637614623 OSU18|638147396 OR96246|2505262121 FSC033|647551801 FSC148|2504844826 FSC147|641733664 FSC160|2504850139 GA99-3549|647553574 GA99-3548|647556607 FSC159|2504848585 FTA|640891699 RC503|2505266106 MI001730|2505263957 URFT1|647003622 FSC845|2504876903 FSC145|2504841522 FSC154|2504846184 ATCC25017|641555627 FSC039|2504839043 FSC037|2504836795 ATCC25015|2505270397 FSC846|2504877789 FSC775|2504871034 FSC774|2504869354 FDC178|2504879735 FSC769|2504856944 FSC772|2504864153 FSC771|2504863362 FSC770|2504861219
Ftu1432: 3523|651144484 FSC454|2504852804 GA99-3548|647556610 FTE|642881050 FTG|643152727 FSC198|638060131 FSC148|2504844823 FSC054|2504839923 FSC230|2505258565 FSC595|2513054922 GA99-3549|647553577 U112|639752651 MA00-2987|2505271937 SCHUS4|637614626 FSC147|641733661 FSC033|647551804 FSC021|2504834354 FSC022|647555992 FSC159|2504848588 FSC160|2504850136 FTA|640891696 RC503|2505266109 FSC208|2505273654 URFT1|647003620 FSC539|2504853466 FSC200|2504746503 LVS|637908011 MI001730|2505263548 OSU18|638147393 OR96246|2505262124 FSC845|2504876906 FSC771|2504863359 FSC770|2504861216 FSC846|2504877792 FSC775|2504871037 FSC774|2504869351 FDC178|2504879732 FSC772|2504864150 FSC769|2504856941 FSC154|2504846187 ATCC25017|641555624 FSC039|2504839040 FSC037|2504836792 ATCC25015|2505270394 FSC145|2504841525
Ftu1433: 3523|651144485 FSC454|2504852805 FSC595|2513054921 GA99-3549|647553578 U112|639752652 GA99-3548|647556611 FSC160|2504850135 FSC148|2504844822 FSC147|641733660 FSC021|2504834355 FSC054|2504839924 FSC230|2505258564 FSC022|647555991 RC503|2505266110 FSC208|2505273655 URFT1|647003619 FSC539|2504853465 FSC200|2504746502 LVS|637908010 MI001730|2505263547 OSU18|638147392 OR96246|2505262125 FSC198|638060132 MA00-2987|2505271938 SCHUS4|637614627 FSC159|2504848589 FSC033|647551805 FTE|642881051 FTG|643152728 FTA|640891695 FSC845|2504876907 ATCC25017|641555623 FSC039|2504839039 FSC154|2504846188 FSC037|2504836791 ATCC25015|2505270393 FSC145|2504841526 FSC846|2504877793 FSC775|2504871038 FSC774|2504869350 FDC178|2504879731 FSC769|2504856940 FSC771|2504863358 FSC770|2504861215 FSC772|2504864149
Ftu1434: 3523|651144491 FSC454|2504852806 FSC845|2504876908 GA99-3548|647556612 FTE|642881052 FSC595|2513054920 GA99-3549|647553579 U112|639752653 FTG|643152729 FSC160|2504850134 FSC159|2504848590 FSC198|638060133 FSC148|2504844821 FSC054|2504839925 FSC230|2505258563 MA00-2987|2505271939 SCHUS4|637614628 FSC147|641733659 FSC033|647551806 FTA|640891694 RC503|2505266111 FSC021|2504834356 FSC208|2505273656 URFT1|647003618 FSC539|2504853464 FSC022|647555990 FSC200|2504746501 LVS|637908009 MI001730|2505263546 OSU18|638147391 OR96246|2505262126 FSC771|2504863357 FSC770|2504861214 FSC846|2504877794 ATCC25017|641555622 FSC775|2504871039 FSC774|2504869349 FSC039|2504839038 FSC154|2504846189 FDC178|2504879730 FSC772|2504864148 FSC769|2504856939 FSC037|2504836790 ATCC25015|2505270392 FSC145|2504841527
Ftu1435: 3523|651144492 FSC147|641733658 FSC148|2504844820 FSC454|2504852807 GA99-3548|647556613 FTE|642881053 GA99-3549|647553580 U112|639752654 FSC198|638060134 SCHUS4|637614629 FSC033|647551807 FTG|643152730 MA00-2987|2505271940 FSC022|647555989 FTA|640891693 URFT1|647003617 LVS|637908008 FSC595|2513054919 FSC159|2504848591 FSC021|2504834357 FSC054|2504839926 FSC230|2505258562 FSC160|2504850133 RC503|2505266112 FSC208|2505273657 FSC539|2504853463 FSC200|2504746500 OR96246|2505262127 OSU18|638147390 MI001730|2505263545 FSC845|2504876909 ATCC25017|641555621 FSC154|2504846190 FSC145|2504841528 ATCC25015|2505270391 FSC039|2504839037 FSC037|2504836789 FSC846|2504877795 FSC775|2504871040 FSC774|2504869348 FDC178|2504879729 FSC769|2504856938 FSC772|2504864147 FSC771|2504863356 FSC770|2504861213
Ftu1436: 3523|651144493 FSC454|2504852808 FSC198|638060135 FTA|640891692 GA99-3548|647556614 RC503|2505266113 FSC148|2504844819 FSC021|2504834358 FSC054|2504839927 FTE|642881054 FSC230|2505258561 FSC595|2513054918 FSC208|2505273658 GA99-3549|647553581 URFT1|647003616 FSC539|2504853462 FSC022|647555988 U112|639752655 FTG|643152731 FSC200|2504746499 LVS|637908007 MI001730|2505263544 MA00-2987|2505271941 SCHUS4|637614630 FSC160|2504850132 FSC159|2504848592 OSU18|638147389 FSC147|641733657 OR96246|2505262128 FSC033|647551808 ATCC25017|641555620 FSC039|2504839036 FSC771|2504863355 FSC154|2504846191 FSC037|2504836788 FSC770|2504861212 ATCC25015|2505270390 FSC145|2504841529 FSC846|2504877796 FSC775|2504871041 FSC774|2504869347 FDC178|2504879728 FSC772|2504864146 FSC769|2504856937 FSC845|2504876910
Ftu1437: 3523|651144494 FSC454|2504852809 FTE|642881055 U112|639752656 FSC160|2504850131 FTG|643152732 FSC159|2504848593 FSC198|638060136 GA99-3549|647553582 SCHUS4|637614631 FSC033|647551809 FSC022|647555987 FSC054|2504839928 FSC230|2505258560 FSC595|2513054917 MA00-2987|2505271942 FSC021|2504834359 GA99-3548|647556615 OSU18|638147388 FTA|640891691 RC503|2505266114 FSC208|2505273659 URFT1|647003615 FSC539|2504853461 FSC200|2504746498 LVS|637908006 MI001730|2505263543 OR96246|2505262129 FSC148|2504844818 FSC147|641733656 FSC846|2504877797 FSC775|2504871042 FSC774|2504869346 FDC178|2504879727 FSC769|2504856936 ATCC25017|641555619 FSC039|2504839035 FSC154|2504846192 FSC037|2504836787 ATCC25015|2505270389 FSC145|2504841530 FSC772|2504864145 FSC771|2504863354 FSC770|2504861211 FSC845|2504876911
Ftu1438: 3523|651144495 FSC454|2504852810 FSC198|638060137 FTA|640891690 GA99-3548|647556616 RC503|2505266115 FSC021|2504834360 FSC054|2504839929 FTE|642881056 FSC230|2505258559 FSC595|2513054916 FSC208|2505273660 GA99-3549|647553583 URFT1|647003614 FSC539|2504853460 FSC022|647555986 U112|639752657 FTG|643152733 FSC200|2504746497 LVS|637908005 MI001730|2505263542 MA00-2987|2505271943 SCHUS4|637614632 FSC160|2504850130 FSC159|2504848594 OSU18|638147387 OR96246|2505262130 FSC033|647551810 FSC148|2504844817 FSC147|641733655 FSC845|2504876912 FSC846|2504877798 ATCC25017|641555618 FSC775|2504871043 FSC039|2504839034 FSC154|2504846193 FDC178|2504879726 FSC772|2504864144 FSC769|2504856935 FSC037|2504836786 ATCC25015|2505270388 FSC145|2504841531 FSC771|2504863353 FSC770|2504861210 FSC774|2504869344
Ftu1439: 3523|651144496 GA99-3549|647553584 MA00-2987|2505271944 FSC454|2504852811 FSC198|638060138 FTA|640891689 FSC148|2504844816 FSC021|2504834361 FSC054|2504839930 FTE|642881057 FSC230|2505258558 FSC595|2513054915 URFT1|647003613 FSC539|2504853459 FSC022|647555985 U112|639752658 FTG|643152734 MI001730|2505263541 SCHUS4|637614633 FSC160|2504850129 OSU18|638147386 FSC147|641733654 OR96246|2505262131 FSC033|647551811 FSC845|2504876913 FSC846|2504877799 ATCC25017|641555617 FSC775|2504871044 FSC774|2504869343 FSC039|2504839033 FSC154|2504846194 FDC178|2504879725 FSC769|2504856934 FSC037|2504836785 ATCC25015|2505270387 FSC145|2504841532 FSC771|2504863352 RC503|2505266116 FSC208|2505273661 FSC200|2504746496 LVS|637908004 GA99-3548|647556617 FSC159|2504848595 FSC772|2504864143 FSC770|2504861209
Ftu1440: 3523|651144499 FSC454|2504852290 FSC148|2504844814 FSC147|641733652 GA99-3548|647556619 FSC159|2504848597 FSC160|2504850127 FSC198|638060140 FSC021|2504834363 FSC054|2504839932 FSC230|2505258556 FSC595|2513054785 GA99-3549|647553586 FSC022|647555983 SCHUS4|637614635 FSC033|647551813 FTE|642881059 U112|639752660 FTG|643152736 FTA|640891687 RC503|2505266118 FSC208|2505273663 URFT1|647003611 FSC539|2504853457 FSC200|2504746494 LVS|637908002 MI001730|2505263539 OSU18|638147384 OR96246|2505262133 FSC845|2504876915 FSC771|2504863350 FSC770|2504859414 ATCC25017|641555615 FSC039|2504839031 FSC037|2504836783 FSC772|2504864141 FSC145|2504841534 ATCC25015|2505270385 FSC846|2504877554 FSC775|2504871046 FSC774|2504869341 FSC769|2504856932 FSC154|2504846196 FDC178|2504879417 MA00-2987|2505271946
Ftu1441: 3523|651144500 FSC454|2504852289 GA99-3548|647556620 FSC159|2504848598 FTG|643152737 MA00-2987|2505271948 FSC033|647551814 FSC595|2513054784 FTE|642881060 U112|639752661 FSC147|641733651 GA99-3549|647553587 FTA|640891686 RC503|2505266119 FSC021|2504834364 FSC208|2505273664 URFT1|647003610 FSC539|2504853456 FSC200|2504746493 LVS|637908001 MI001730|2505263538 OSU18|638147383 OR96246|2505262134 FSC198|638060141 FSC054|2504839933 FSC230|2505258555 SCHUS4|637614636 FSC022|647555982 FSC160|2504850126 ATCC25015|2505270384 FSC154|2504846197 FSC771|2504863349 FSC770|2504859415 FSC772|2504864140 FSC846|2504877553 FSC775|2504871047 FSC774|2504869340 FDC178|2504879418 FSC769|2504856931 ATCC25017|641555614 FSC039|2504839030 FSC037|2504836782 FSC145|2504841535 FSC845|2504876916 FSC148|2504844813
Ftu1442: 3523|651144504 FSC454|2504852285 GA99-3549|647553591 FTE|642881065 FTA|640891683 GA99-3548|647556624 OSU18|638147380 FTG|643152739 U112|639752664 RC503|2505266122 FSC208|2505273667 URFT1|647003606 FSC539|2504853452 FSC200|2504746490 LVS|637907999 MI001730|2505263535 FSC159|2504848602 OR96246|2505262138 FSC595|2513054780 FSC022|647555979 FSC021|2504834367 FSC198|638060143 SCHUS4|637614638 FSC033|647551817 FSC148|2504844197 MA00-2987|2505271952 FSC147|641733647 FSC160|2504850122 FSC054|2504839938 FSC230|2505258550 FSC845|2504876117 ATCC25017|641555610 FSC154|2504846201 ATCC25015|2505270380 FSC039|2504839026 FSC037|2504836778 FSC145|2504841539 FSC771|2504863342 FSC770|2504859422 FSC846|2504878666 FSC775|2504872438 FSC774|2504870472 FDC178|2504880601 FSC769|2504858965 FSC772|2504865252
Ftu1443: 3523|651144505 FSC454|2504852284 FSC148|2504844196 FSC054|2504839939 FSC230|2505258549 FSC147|641733646 FSC021|2504834368 FSC595|2513054779 FSC022|647555978 FSC160|2504850121 GA99-3548|647556625 FTE|642881066 U112|639752665 FTG|643152740 FSC159|2504848603 FSC198|638060144 MA00-2987|2505271953 SCHUS4|637614639 FSC033|647551818 GA99-3549|647553592 MI001730|2505263534 OSU18|638147379 RC503|2505266123 FSC208|2505273668 FSC200|2504746489 LVS|637907998 FTA|640891682 URFT1|647003605 FSC539|2504853451 OR96246|2505262139 FSC845|2504876116 ATCC25017|641555609 FSC039|2504839025 FSC154|2504846202 FSC037|2504836777 ATCC25015|2505270379 FSC145|2504841540 FSC846|2504878665 FSC775|2504872437 FSC774|2504870473 FDC178|2504880602 FSC772|2504865253 FSC769|2504858964 FSC771|2504863341 FSC770|2504859423
Ftu1444: 3523|651144506 FSC454|2504852283 FSC198|638060145 FSC148|2504844195 FSC054|2504839940 FTE|642881067 FSC595|2513054778 GA99-3549|647553593 U112|639752666 FTG|643152741 MA00-2987|2505271954 SCHUS4|637614640 FSC160|2504850120 FSC147|641733645 FSC033|647551819 FSC021|2504834369 FSC022|647555977 FSC845|2504876115 GA99-3548|647556626 FSC159|2504848604 FTA|640891681 RC503|2505266124 FSC208|2505273669 URFT1|647003604 FSC539|2504853450 FSC200|2504746488 LVS|637907997 MI001730|2505263533 OSU18|638147378 OR96246|2505262140 FSC230|2505258548 ATCC25017|641555608 FSC039|2504839024 FSC037|2504836776 ATCC25015|2505270378 FSC145|2504841541 FSC772|2504865254 FSC154|2504846203 FSC846|2504878664 FSC775|2504872436 FSC774|2504870474 FDC178|2504880603 FSC769|2504858963 FSC771|2504863340 FSC770|2504859424
Ftu1445: 3523|651144507 FSC454|2504852282 FSC198|638060146 SCHUS4|637614641 FSC033|647551820 GA99-3548|647556627 FTE|642881068 U112|639752667 FTG|643152742 FSC595|2513054777 GA99-3549|647553594 FSC147|641733644 MA00-2987|2505271955 FSC159|2504848605 FTA|640891680 URFT1|647003603 FSC022|647555976 LVS|637907996 OSU18|638147377 FSC148|2504844194 FSC054|2504839941 FSC230|2505258547 FSC160|2504850119 RC503|2505266125 FSC021|2504834370 FSC208|2505273670 FSC539|2504853449 FSC200|2504746487 MI001730|2505263532 OR96246|2505262141 FSC845|2504876114 FSC154|2504846204 ATCC25015|2505270377 FSC846|2504878663 FSC775|2504872435 FSC774|2504870475 FDC178|2504880604 FSC769|2504858962 ATCC25017|641555607 FSC145|2504841542 FSC039|2504839023 FSC037|2504836775 FSC772|2504865255 FSC771|2504863339 FSC770|2504859425
Ftu1446: 3523|651144508 FSC454|2504852281 FSC595|2513054776 GA99-3549|647553595 FSC021|2504834371 FTE|642881069 FSC022|647555975 U112|639752668 FSC148|2504844193 FSC147|641733643 FTA|640891679 RC503|2505266126 URFT1|647003602 FSC539|2504853448 FSC200|2504746486 LVS|637907995 MI001730|2505263531 OR96246|2505262142 FSC054|2504839942 FSC230|2505258546 FSC198|638060147 MA00-2987|2505271956 SCHUS4|637614642 FSC033|647551821 GA99-3548|647556628 FSC159|2504848606 FTG|643152743 FSC160|2504850118 ATCC25017|641555606 FSC039|2504839022 FSC037|2504836774 ATCC25015|2505270376 FSC145|2504841543 FSC154|2504846205 FSC771|2504863338 FSC770|2504859426 FDC178|2504880605 FSC846|2504878662 FSC775|2504872434 FSC774|2504870476 FSC769|2504858961 OSU18|638147376 FSC772|2504865256 FSC208|2505273069 FSC845|2504876529
Ftu1447: 3523|651144509 FSC454|2504852280 FTE|642881070 FSC595|2513054775 U112|639752669 FTA|640891678 RC503|2505266127 FSC021|2504834372 URFT1|647003601 FSC539|2504853447 FSC022|647555974 LVS|637907994 MI001730|2505263530 OSU18|638147375 OR96246|2505262143 FSC198|638060148 FSC054|2504839943 FSC230|2505258545 MA00-2987|2505271957 SCHUS4|637614643 FSC033|647551822 FSC208|2505273070 FSC200|2504746485 GA99-3548|647556629 GA99-3549|647553596 FTG|643152744 FSC159|2504848607 FSC148|2504844192 FSC147|641733642 FSC160|2504850117 FSC145|2504841544 ATCC25017|641555605 FSC039|2504839021 FSC037|2504836773 FSC154|2504846206 ATCC25015|2505270375 FSC771|2504863337 FSC770|2504859427 FSC772|2504865257 FSC846|2504878661 FSC775|2504872433 FSC774|2504870477 FDC178|2504880606 FSC769|2504858960 FSC845|2504876530
Ftu1448: 3523|651144510 FSC454|2504852279 FSC595|2513054774 U112|639752670 FTE|642881071 GA99-3549|647553597 FTG|643152745 FTA|640891677 OSU18|638147374 FSC198|638060149 FSC054|2504839944 MA00-2987|2505271958 SCHUS4|637614644 FSC033|647551823 FSC148|2504844191 FSC147|641733641 FSC160|2504850116 GA99-3548|647556630 RC503|2505266128 FSC021|2504834373 FSC208|2505273071 URFT1|647003600 FSC539|2504853446 FSC022|647555973 FSC200|2504746484 LVS|637907993 MI001730|2505263529 OR96246|2505262144 ATCC25017|641555604 FSC039|2504839020 FSC037|2504836772 FSC771|2504863336 FSC770|2504859428 FSC154|2504846207 FSC145|2504841545 FSC159|2504848608 FSC230|2505258544 ATCC25015|2505270374 FSC846|2504878660 FSC775|2504872432 FSC774|2504870478 FDC178|2504880607 FSC769|2504858959 FSC772|2504865258 FSC845|2504876531
Ftu1449: 3523|651144516 FSC454|2504851967 GA99-3548|647556635 FTE|642881077 GA99-3549|647553603 U112|639752676 FSC160|2504850865 FSC159|2504848614 FSC595|2513055430 FSC148|2504844184 FSC147|641733636 FTA|640891658 RC503|2505266313 FSC208|2505274280 URFT1|647004679 FSC539|2504854616 FSC022|647555963 FSC200|2504746464 LVS|637907977 MI001730|2505262951 OSU18|638147364 OR96246|2505260913 FTG|643152751 FSC021|2504835489 FSC198|638060154 FSC054|2504839952 FSC230|2505259857 MA00-2987|2505271965 SCHUS4|637614649 FSC033|647551828 FSC845|2504876808 FSC145|2504841553 FSC154|2504846215 FSC771|2504863332 FSC770|2504859432 ATCC25017|641555594 FSC039|2504838942 FSC037|2504836961 FSC772|2504864657 ATCC25015|2505270364 FSC846|2504878090 FSC775|2504871828 FSC774|2504869800 FDC178|2504880210 FSC769|2504858223
Ftu1450: 3523|651144517 GA99-3548|647556636 FSC159|2504848615 FTG|643152752 FTE|642881078 U112|639752677 FSC454|2504851966 FSC595|2513055431 FSC160|2504850864 FSC198|638060155 FSC054|2504839953 FSC230|2505259858 MA00-2987|2505271966 SCHUS4|637614650 FSC033|647551829 GA99-3549|647553604 FSC148|2504844183 FSC147|641733635 FTA|640891659 RC503|2505266314 FSC208|2505274279 FSC539|2504854617 FSC200|2504746465 MI001730|2505262950 OSU18|638147365 OR96246|2505260914 FSC021|2504835490 FSC022|647555964 FSC845|2504876809 FSC154|2504846216 ATCC25017|641555593 FSC039|2504838943 FSC037|2504836962 ATCC25015|2505270361 FSC145|2504841554 FSC771|2504863331 FSC770|2504859433 LVS|637907978 FSC846|2504878091 FSC775|2504871829 FSC774|2504869799 FDC178|2504880211 FSC769|2504858222 FSC772|2504864658 URFT1|647004678
Ftu1451: 3523|651144522 FSC454|2504851961 FSC160|2504850858 GA99-3548|647556640 FSC159|2504848619 GA99-3549|647553611 FSC595|2513055153 FSC145|2504841557 FSC154|2504846219 FTG|643152756 ATCC25015|2505270352 FSC021|2504835375 FSC022|647555968 FTA|640891666 RC503|2505265264 FSC208|2505273015 URFT1|647004673 FSC539|2504854475 FSC200|2504746473 LVS|637907984 OSU18|638147369 OR96246|2505260629 ATCC25017|641555589 FSC039|2504838947 FSC037|2504836966 FTE|642881083 U112|639752681 FSC198|638060159 FSC054|2504841315 MA00-2987|2505271974 SCHUS4|637614654 FSC033|647551832 FSC148|2504845167 FSC147|641733633 FSC230|2505259182 FSC771|2504862738 FSC770|2504859437 FSC772|2504864663 FSC846|2504878096 FSC775|2504871834 FSC774|2504869794 FDC178|2504880215 FSC769|2504858217 FSC845|2504876813 MI001730|2505262564
Ftu1452: 3523|651144527 FSC454|2504851956 GA99-3548|647556645 FTE|642881085 FSC595|2513055158 U112|639752683 FSC159|2504848624 FTG|643152758 FSC198|638060726 FTA|640891654 RC503|2505266382 FSC148|2504843997 FSC054|2504840732 FSC230|2505260020 FSC208|2505272866 URFT1|647004564 FSC539|2504853098 FSC200|2504746460 LVS|637907973 MI001730|2505264214 MA00-2987|2505270740 SCHUS4|637615221 OSU18|638147361 FSC147|641733630 OR96246|2505261783 FSC033|647552520 GA99-3549|647553616 FSC021|2504833984 FSC022|647555961 FSC160|2504850853 ATCC25017|641555583 FSC039|2504839115 FSC037|2504837148 ATCC25015|2505270347 FSC154|2504846224 FSC145|2504841562 FSC772|2504864652 FSC845|2504876817 FSC846|2504878105 FSC775|2504871886 FSC774|2504869807 FDC178|2504880022 FSC769|2504858247 FSC771|2504862729 FSC770|2504859446
Ftu1453: 3523|651144529 FTE|642881087 U112|639752685 FSC160|2504850843 FTG|643152760 FTA|640891652 RC503|2505266380 FSC208|2505272868 URFT1|647004566 FSC539|2504853100 FSC022|647555959 FSC200|2504746458 LVS|637907971 OSU18|638147359 OR96246|2505261781 FSC454|2504852253 FSC054|2504840730 FSC230|2505260022 FSC021|2504833986 FSC595|2513055160 FSC198|638060724 ATCC25017|641555573 FSC039|2504838191 FSC037|2504836165 MI001730|2505264216 SCHUS4|637615219 FSC033|647552518 FSC846|2504878112 FSC775|2504871879 FSC774|2504869814 FDC178|2504880029 FSC769|2504858254 ATCC25015|2505270344 FSC145|2504841565 GA99-3548|647556655 FSC148|2504843999 FSC147|641733628 FSC772|2504864646 GA99-3549|647553618 FSC154|2504846227 FSC159|2504848629 FSC771|2504862720 FSC770|2504859455 FSC845|2504876818 MA00-2987|2505270738
Ftu1454: 3523|651144530 FSC145|2504841566 FSC454|2504852252 GA99-3549|647553619 FSC159|2504848630 FTE|642881088 U112|639752686 FSC595|2513055161 GA99-3548|647556656 FTG|643152761 FSC198|638060723 FSC148|2504844000 MA00-2987|2505270736 SCHUS4|637615218 FSC147|641733627 FSC033|647552517 FTA|640891651 RC503|2505266379 FSC021|2504833987 ATCC25017|641555572 FSC208|2505272869 URFT1|647004567 FSC039|2504838192 FSC539|2504853101 FSC022|647555958 FSC037|2504836166 FSC200|2504746457 LVS|637907970 MI001730|2505264217 OSU18|638147358 OR96246|2505261780 FSC054|2504840729 FSC230|2505260023 FSC772|2504864645 FSC160|2504850842 ATCC25015|2505270343 FSC154|2504846228 FSC846|2504878113 FSC775|2504871878 FSC774|2504869815 FSC769|2504858255 FDC178|2504880030 FSC771|2504862719 FSC770|2504859456 FSC845|2504876819
Ftu1455: 3523|651144533 FSC454|2504852249 GA99-3549|647553621 FSC595|2513055164 GA99-3548|647556659 U112|639752689 FTA|640891649 URFT1|647004569 FSC022|647555956 OSU18|638147355 FSC147|641733624 FTE|642881091 FTG|643152765 FSC198|638060720 SCHUS4|637615215 FSC033|647552515 FSC159|2504848633 RC503|2505266376 FSC148|2504844003 FSC021|2504833990 FSC054|2504840726 FSC230|2505260026 FSC208|2505274407 FSC539|2504853103 FSC200|2504746454 LVS|637907968 MI001730|2505264220 OR96246|2505261778 MA00-2987|2505270733 FSC160|2504850839 FSC845|2504876822 ATCC25015|2505270339 FSC846|2504878117 FSC775|2504871874 FSC774|2504869819 FDC178|2504880034 FSC769|2504858259 FSC145|2504841570 FSC772|2504864641 FSC771|2504862716 FSC770|2504859459 ATCC25017|641555568 FSC039|2504838196 FSC037|2504836170 FSC154|2504846232
Ftu1456: 3523|651144535 FSC454|2504852247 ATCC25017|641555567 FSC039|2504838197 FSC037|2504836171 FSC154|2504846233 FSC145|2504841571 FSC772|2504864640 FSC846|2504878118 FSC775|2504871873 FSC774|2504869820 FDC178|2504880035 FSC769|2504858260 FSC771|2504862715 FSC770|2504859460 FSC148|2504844004 GA99-3549|647553623 FSC160|2504850838 FSC147|641733623 GA99-3548|647556660 FSC595|2513055165 FTE|642881092 U112|639752690 FTG|643152766 FSC159|2504848634 FSC198|638060719 MA00-2987|2505270732 SCHUS4|637615214 FSC033|647552514 FTA|640891648 RC503|2505266375 FSC021|2504833991 FSC208|2505274406 URFT1|647004570 FSC539|2504853104 FSC022|647555955 FSC200|2504746453 LVS|637907967 MI001730|2505264221 OSU18|638147354 OR96246|2505261777 FSC054|2504840725 FSC230|2505260027 ATCC25015|2505270338 FSC845|2504876823
Ftu1457: 3523|651144537 FSC454|2504852245 GA99-3548|647556662 FSC595|2513055167 FSC159|2504848636 GA99-3549|647553626 FSC160|2504850836 OSU18|638147352 FTA|640891646 RC503|2505266373 FSC021|2504833993 FSC208|2505274404 URFT1|647004571 FSC539|2504853106 FSC022|647555953 FSC200|2504746451 LVS|637907965 MI001730|2505264223 OR96246|2505261775 FSC148|2504844006 FSC147|641733621 FSC198|638060717 FSC054|2504840723 FTE|642881094 FSC230|2505260029 U112|639752692 FTG|643152768 SCHUS4|637615212 FSC033|647552512 FSC845|2504876825 ATCC25017|641555565 FSC039|2504838199 FSC037|2504836173 FSC154|2504846235 ATCC25015|2505270334 FSC145|2504841574 FSC772|2504865384 FSC771|2504862709 FSC770|2504859466 FSC846|2504878784 FSC774|2504870184 FSC769|2504856901 FDC178|2504880766 MA00-2987|2505270730 FSC775|2504871211
Ftu1458: 3523|651144542 FSC454|2504850938 FSC595|2513055172 FSC198|638060712 GA99-3548|647556667 FSC054|2504840718 FTE|642881099 FSC230|2505260034 GA99-3549|647553631 U112|639752697 FTG|643152773 MA00-2987|2505270723 SCHUS4|637615208 FSC160|2504850831 FSC033|647552507 FSC159|2504848641 FSC148|2504844011 FSC147|641733616 RC503|2505266367 FSC021|2504833998 FSC208|2505274399 FSC539|2504853111 FSC022|647555948 FSC200|2504746446 LVS|637907960 MI001730|2505264228 OSU18|638147347 OR96246|2505261770 FTA|640891641 URFT1|647004576 ATCC25017|641555559 FSC039|2504838205 FSC154|2504846241 FSC037|2504836179 ATCC25015|2505270328 FSC771|2504862703 FSC770|2504859472 FSC145|2504841580 FSC772|2504865298 FSC846|2504877460 FSC775|2504872223 FSC774|2504870191 FDC178|2504880509 FSC769|2504856908 FSC845|2504876832
[truncated: 1,074,975 more chars]
